# Supplementary material for: Return of individual research results: What do participants prefer and expect?
Source: PLoS One. 2021 Jul 29;16(7):e0254153. doi: 10.1371/journal.pone.0254153 (PMC8320928; doi:10.1371/journal.pone.0254153)
Supplement: S1 Data — (XLSX) [file pone.0254153.s002.xlsx]

## Sheet: results-20210713-123727
age_cat	sex_at_birth	hispanic	race1	final_cohort	education	income	share_results_share_result_abnormal	share_results_share_result_all	share_results_share_result_existing_condition	share_results_share_result_not_understood	desired_results
40-59yo	FEMALE	FALSE	White	enriched	some_college	50_to_100	FALSE	TRUE	FALSE	FALSE	GENETICS
40-59yo	FEMALE	FALSE	White	standard	adv_degree	50_to_100	FALSE	TRUE	FALSE	FALSE	PHYSICAL
<40yo	MALE	FALSE	Black	standard			FALSE	TRUE	FALSE	FALSE	EYE
60yo+	MALE	FALSE	White	standard	adv_degree	100_to_200	FALSE	TRUE	FALSE	FALSE	SLEEP
60yo+	MALE	FALSE	Asian	standard	adv_degree	100_to_200	FALSE	TRUE	FALSE	FALSE	GENETICS
40-59yo	MALE	FALSE	Black	standard	adv_degree	over_200	FALSE	FALSE	FALSE	TRUE	MICROBIOME
<40yo	FEMALE	FALSE	White	standard	adv_degree	100_to_200	FALSE	TRUE	FALSE	FALSE	STUDY_WATCH
40-59yo	FEMALE	FALSE	Black	enriched	college	100_to_200	TRUE	FALSE	FALSE	FALSE	GENETICS
<40yo	MALE	FALSE	Asian	standard	adv_degree	over_200	TRUE	TRUE	TRUE	TRUE	OTHER
<40yo	FEMALE	TRUE	Other	standard	some_college	25_to_50	TRUE	FALSE	FALSE	TRUE	GENETICS
60yo+	MALE	FALSE	White	enriched	some_college	50_to_100	FALSE	FALSE	TRUE	FALSE	SLEEP
60yo+	MALE	FALSE	Other	standard	college	over_200	FALSE	FALSE	TRUE	TRUE	GENETICS
<40yo	FEMALE	FALSE	White	enriched	college	25_to_50	FALSE	FALSE	TRUE	FALSE	GENETICS
<40yo	MALE	FALSE	Asian	standard	college	100_to_200	TRUE	FALSE	TRUE	TRUE	SLEEP
40-59yo	MALE	FALSE	White	standard	college	over_200	TRUE	TRUE	TRUE	TRUE	PHYSICAL
60yo+	FEMALE	FALSE	White	enriched	adv_degree	50_to_100	FALSE	TRUE	FALSE	FALSE	MICROBIOME
<40yo	MALE	FALSE	White	enriched	adv_degree	100_to_200	TRUE	FALSE	FALSE	FALSE	SLEEP
<40yo	FEMALE	FALSE	White	standard			FALSE	TRUE	FALSE	FALSE	PHYSICAL
<40yo	FEMALE	TRUE	White	standard	college	25_to_50	TRUE	FALSE	FALSE	TRUE	MICROBIOME
<40yo	FEMALE	FALSE	Black	enriched	adv_degree	<25	TRUE	TRUE	TRUE	TRUE	HEART
60yo+	FEMALE	FALSE	Black	standard	college	<25	FALSE	FALSE	FALSE	TRUE	HEART
<40yo	MALE	FALSE	White	enriched	adv_degree	over_200	FALSE	TRUE	FALSE	FALSE	SLEEP
<40yo	MALE	FALSE	White	enriched	adv_degree	100_to_200	FALSE	TRUE	FALSE	FALSE	VITALS
40-59yo	MALE	TRUE	White	standard	adv_degree	100_to_200	FALSE	TRUE	FALSE	FALSE	SLEEP
40-59yo	FEMALE	FALSE	White	enriched	college	50_to_100	FALSE	TRUE	FALSE	FALSE	GENETICS
40-59yo	FEMALE	TRUE	White	enriched	some_college	100_to_200	FALSE	TRUE	FALSE	FALSE	GENETICS
40-59yo	MALE	FALSE	Black	enriched	some_college	50_to_100	FALSE	TRUE	FALSE	FALSE	STUDY_WATCH
40-59yo	FEMALE	FALSE	White	enriched	college		FALSE	TRUE	FALSE	FALSE	MICROBIOME
<40yo	MALE	FALSE	White	standard	adv_degree	100_to_200	TRUE	FALSE	TRUE	TRUE	GENETICS
<40yo	MALE	FALSE	Asian	standard	adv_degree	50_to_100	TRUE	FALSE	TRUE	FALSE	GENETICS
60yo+	MALE	FALSE	White	standard			FALSE	TRUE	FALSE	FALSE	MICROBIOME
40-59yo	FEMALE	FALSE	White	standard	adv_degree	100_to_200	TRUE	TRUE	FALSE	TRUE	MICROBIOME
40-59yo	MALE	FALSE	White	standard	college	50_to_100	TRUE	TRUE	TRUE	TRUE	VITALS
60yo+	MALE	FALSE	White	standard	adv_degree	50_to_100	TRUE	TRUE	TRUE	TRUE	PHYSICAL
<40yo	FEMALE	FALSE	Black	standard	hs_or_less		FALSE	TRUE	FALSE	FALSE	SLEEP
<40yo	FEMALE	FALSE	White	enriched	some_college	<25	TRUE	FALSE	FALSE	FALSE	STUDY_WATCH
40-59yo	FEMALE	FALSE	White	standard	some_college	50_to_100	FALSE	TRUE	FALSE	FALSE	STUDY_WATCH
40-59yo	MALE	FALSE	White	enriched	some_college	50_to_100	TRUE	TRUE	TRUE	TRUE	GENETICS
40-59yo	FEMALE	FALSE	Black	enriched	hs_or_less	50_to_100	FALSE	TRUE	FALSE	FALSE	GENETICS
60yo+	MALE	FALSE	White	enriched	adv_degree	100_to_200	FALSE	TRUE	FALSE	FALSE	STUDY_WATCH
60yo+	MALE	FALSE	White	standard	adv_degree	100_to_200	TRUE	TRUE	TRUE	TRUE	COGNITIVE
40-59yo	FEMALE	FALSE	White	enriched	adv_degree	100_to_200	TRUE	FALSE	FALSE	FALSE	STUDY_WATCH
60yo+	MALE	FALSE	White	standard	college	over_200	FALSE	TRUE	FALSE	FALSE	GENETICS
<40yo	FEMALE	TRUE	Other	standard			FALSE	TRUE	FALSE	FALSE	HEART
<40yo	MALE	TRUE	Other	standard	college	100_to_200	FALSE	FALSE	FALSE	TRUE	OTHER
40-59yo	FEMALE	FALSE	Black	standard	adv_degree	100_to_200	TRUE	TRUE	TRUE	TRUE	HEART
40-59yo	MALE	FALSE	White	standard	college	over_200	FALSE	FALSE	FALSE	FALSE	SLEEP
40-59yo	MALE	TRUE	White	standard	adv_degree	over_200	TRUE	FALSE	TRUE	TRUE	GENETICS
60yo+	MALE	FALSE	White	standard	adv_degree	100_to_200	TRUE	TRUE	FALSE	FALSE	HEART
60yo+	MALE	FALSE	White	enriched	some_college	100_to_200	FALSE	TRUE	FALSE	FALSE	GENETICS
60yo+	FEMALE	FALSE	White	standard	adv_degree	100_to_200	TRUE	FALSE	TRUE	TRUE	STUDY_WATCH
60yo+	MALE	FALSE	White	standard	adv_degree	over_200	FALSE	TRUE	FALSE	FALSE	STUDY_WATCH
40-59yo	MALE	FALSE	Black	standard	adv_degree	100_to_200	TRUE	FALSE	FALSE	FALSE	MICROBIOME
<40yo	MALE	TRUE	Other	enriched	some_college	25_to_50	TRUE	FALSE	FALSE	FALSE	GENETICS
<40yo	MALE	TRUE	White	standard	some_college	50_to_100	FALSE	TRUE	FALSE	FALSE	MICROBIOME
60yo+	FEMALE	FALSE	Black	enriched	adv_degree	50_to_100	TRUE	TRUE	FALSE	FALSE	SLEEP
40-59yo	MALE	FALSE	White	enriched	adv_degree	50_to_100	FALSE	TRUE	FALSE	FALSE	STUDY_WATCH
<40yo	MALE	FALSE	Other	standard	some_college	50_to_100	FALSE	FALSE	TRUE	FALSE	HEART
40-59yo	FEMALE	FALSE	White	standard	some_college	50_to_100	FALSE	TRUE	FALSE	FALSE	OTHER
60yo+	MALE	FALSE	White	standard	adv_degree	100_to_200	FALSE	TRUE	FALSE	FALSE	PHYSICAL
60yo+	MALE	FALSE	White	standard	college	100_to_200	TRUE	TRUE	TRUE	FALSE	HEART
<40yo	MALE	FALSE	Asian	enriched			TRUE	FALSE	TRUE	TRUE	SLEEP
40-59yo	MALE	FALSE	Asian	standard	college	over_200	FALSE	FALSE	TRUE	FALSE	HEART
60yo+	MALE	FALSE	White	standard			TRUE	TRUE	TRUE	TRUE	SLEEP
40-59yo	FEMALE	TRUE	White	standard			FALSE	TRUE	FALSE	FALSE	EYE
60yo+	MALE	FALSE	White	standard	college	50_to_100	FALSE	TRUE	FALSE	FALSE	STUDY_WATCH
40-59yo	FEMALE	FALSE	White	standard	some_college	25_to_50	FALSE	FALSE	TRUE	FALSE	HEART
<40yo	MALE	TRUE	Other	enriched	hs_or_less	50_to_100	FALSE	TRUE	FALSE	FALSE	STUDY_WATCH
40-59yo	FEMALE	FALSE	White	standard	adv_degree	50_to_100	TRUE	FALSE	TRUE	TRUE	MICROBIOME
40-59yo	FEMALE	FALSE	White	standard	adv_degree	100_to_200	FALSE	TRUE	FALSE	FALSE	HEART
60yo+	FEMALE	FALSE	White	standard	adv_degree	50_to_100	FALSE	TRUE	FALSE	FALSE	HEART
60yo+	MALE	FALSE	White	standard	adv_degree	over_200	TRUE	FALSE	TRUE	TRUE	PHYSICAL
40-59yo	FEMALE	TRUE	Other	enriched	college	25_to_50	FALSE	FALSE	TRUE	FALSE	GENETICS
60yo+	FEMALE	FALSE	White	standard	adv_degree	over_200	TRUE	FALSE	FALSE	FALSE	MICROBIOME
40-59yo	MALE	FALSE	White	standard	adv_degree	50_to_100	FALSE	TRUE	FALSE	FALSE	STUDY_WATCH
40-59yo	FEMALE	TRUE	White	enriched	some_college	<25	TRUE	FALSE	FALSE	FALSE	STUDY_WATCH
60yo+	MALE	FALSE	White	enriched	some_college		FALSE	FALSE	FALSE	FALSE	GENETICS
40-59yo	MALE	FALSE	White	standard	adv_degree	100_to_200	TRUE	TRUE	TRUE	FALSE	SLEEP
40-59yo	FEMALE	FALSE	Asian	standard	adv_degree	50_to_100	TRUE	FALSE	FALSE	FALSE	VITALS
60yo+	MALE	FALSE	White	enriched	some_college		FALSE	FALSE	TRUE	FALSE	HEART
<40yo	FEMALE	FALSE	White	standard	college	25_to_50	TRUE	FALSE	TRUE	FALSE	MICROBIOME
60yo+	MALE	FALSE	White	enriched	some_college	<25	FALSE	TRUE	FALSE	FALSE	GENETICS
40-59yo	FEMALE	FALSE	White	standard	hs_or_less	<25	FALSE	FALSE	TRUE	FALSE	GENETICS
<40yo	FEMALE	FALSE	White	enriched	adv_degree	50_to_100	TRUE	FALSE	TRUE	FALSE	HEART
<40yo	MALE	FALSE	White	standard	adv_degree	25_to_50	FALSE	TRUE	FALSE	FALSE	MICROBIOME
40-59yo	MALE	FALSE	Black	standard			FALSE	TRUE	FALSE	FALSE	HEART
<40yo	MALE	FALSE	White	standard	college	25_to_50	FALSE	TRUE	FALSE	FALSE	STUDY_WATCH
40-59yo	FEMALE	TRUE	Other	standard	adv_degree	50_to_100	FALSE	TRUE	FALSE	FALSE	GENETICS
<40yo	MALE	FALSE	White	standard	hs_or_less		FALSE	FALSE	FALSE	FALSE	STUDY_WATCH
40-59yo	FEMALE	FALSE	White	enriched	college	over_200	FALSE	TRUE	FALSE	FALSE	STUDY_WATCH
60yo+	FEMALE	FALSE	Black	enriched	hs_or_less	<25	FALSE	FALSE	TRUE	FALSE	SLEEP
60yo+	FEMALE	FALSE	White	standard			TRUE	FALSE	TRUE	FALSE	EYE
60yo+	MALE	FALSE	White	standard	adv_degree	over_200	TRUE	FALSE	TRUE	FALSE	COGNITIVE
60yo+	FEMALE	FALSE	White	standard	college	25_to_50	FALSE	TRUE	FALSE	FALSE	GENETICS
<40yo	FEMALE	FALSE	White	standard	some_college	100_to_200	TRUE	FALSE	TRUE	TRUE	GENETICS
60yo+	FEMALE	FALSE	White	enriched	adv_degree	100_to_200	FALSE	TRUE	FALSE	FALSE	SLEEP
40-59yo	FEMALE	FALSE	Black	standard	hs_or_less	100_to_200	FALSE	TRUE	FALSE	FALSE	MICROBIOME
60yo+	MALE	FALSE	White	enriched	some_college	50_to_100	TRUE	FALSE	TRUE	TRUE	MICROBIOME
40-59yo	MALE	FALSE	White	standard	college	50_to_100	TRUE	FALSE	TRUE	FALSE	SLEEP
40-59yo	MALE	FALSE	White	standard	adv_degree	50_to_100	TRUE	FALSE	TRUE	TRUE	MICROBIOME
<40yo	FEMALE	FALSE	White	enriched	adv_degree	100_to_200	FALSE	FALSE	FALSE	TRUE	STUDY_WATCH
<40yo	FEMALE	TRUE	White	standard	some_college	100_to_200	FALSE	FALSE	TRUE	FALSE	HEART
40-59yo	FEMALE	TRUE	Other	enriched	adv_degree	over_200	TRUE	FALSE	FALSE	FALSE	GENETICS
60yo+	FEMALE	FALSE	White	enriched	some_college	<25	TRUE	FALSE	TRUE	TRUE	STUDY_WATCH
40-59yo	MALE	TRUE	White	standard	adv_degree	100_to_200	TRUE	FALSE	FALSE	TRUE	GENETICS
<40yo	MALE	FALSE	Asian	enriched	adv_degree	over_200	FALSE	TRUE	FALSE	FALSE	MICROBIOME
<40yo	FEMALE	TRUE	Other	standard	college	25_to_50	FALSE	TRUE	FALSE	FALSE	MICROBIOME
40-59yo	FEMALE	FALSE	White	standard	adv_degree	over_200	FALSE	FALSE	FALSE	TRUE	GENETICS
<40yo	FEMALE	FALSE	White	enriched	college	over_200	TRUE	TRUE	TRUE	TRUE	MICROBIOME
<40yo	MALE	FALSE	Other	standard	college	100_to_200	TRUE	TRUE	TRUE	TRUE	HEART
60yo+	MALE	FALSE	White	enriched	hs_or_less	25_to_50	FALSE	TRUE	FALSE	FALSE	PHYSICAL
40-59yo	MALE	FALSE	Black	enriched	adv_degree	100_to_200	TRUE	TRUE	TRUE	TRUE	STUDY_WATCH
40-59yo	FEMALE	TRUE	White	enriched	some_college	25_to_50	FALSE	TRUE	FALSE	FALSE	HEART
40-59yo	FEMALE	FALSE	Other	standard	some_college	50_to_100	TRUE	TRUE	TRUE	TRUE	GENETICS
40-59yo	FEMALE	TRUE	Other	enriched	adv_degree	over_200	TRUE	FALSE	TRUE	FALSE	GENETICS
<40yo	MALE	FALSE	White	standard			FALSE	FALSE	TRUE	TRUE	GENETICS
40-59yo	MALE	FALSE	White	standard	adv_degree	100_to_200	TRUE	TRUE	FALSE	FALSE	GENETICS
<40yo	FEMALE	FALSE	Black	standard	some_college	<25	FALSE	FALSE	FALSE	FALSE	VITALS
<40yo	FEMALE	FALSE	White	enriched	some_college	50_to_100	FALSE	TRUE	FALSE	FALSE	SLEEP
40-59yo	MALE	FALSE	White	standard	college	over_200	TRUE	TRUE	TRUE	FALSE	PHYSICAL
<40yo	FEMALE	FALSE	White	standard	some_college	50_to_100	FALSE	FALSE	FALSE	TRUE	STUDY_WATCH
<40yo	FEMALE	FALSE	White	standard	college	50_to_100	FALSE	FALSE	TRUE	FALSE	HEART
<40yo	MALE	FALSE	White	enriched	college	50_to_100	TRUE	FALSE	TRUE	FALSE	HEART
60yo+	FEMALE	FALSE	White	standard	college	50_to_100	FALSE	TRUE	FALSE	FALSE	STUDY_WATCH
60yo+	MALE	FALSE	Asian	standard	adv_degree	25_to_50	FALSE	TRUE	FALSE	FALSE	HEART
60yo+	MALE	FALSE	White	enriched	some_college	<25	TRUE	FALSE	TRUE	FALSE	GENETICS
<40yo	MALE	FALSE	Other	standard	college	over_200	FALSE	TRUE	TRUE	FALSE	GENETICS
60yo+	FEMALE	FALSE	White	enriched	adv_degree	100_to_200	FALSE	FALSE	FALSE	FALSE	SLEEP
<40yo	FEMALE	FALSE	Asian	enriched	adv_degree	50_to_100	TRUE	FALSE	TRUE	FALSE	GENETICS
<40yo	FEMALE	FALSE	Black	enriched	college	25_to_50	FALSE	TRUE	FALSE	FALSE	SLEEP
<40yo	FEMALE	TRUE	Other	standard		25_to_50	FALSE	FALSE	FALSE	FALSE	GENETICS
60yo+	MALE	FALSE	Asian	enriched	adv_degree	100_to_200	TRUE	FALSE	FALSE	FALSE	VITALS
40-59yo	FEMALE	TRUE	White	standard			TRUE	FALSE	TRUE	FALSE	GENETICS
<40yo	FEMALE	TRUE	White	standard			FALSE	TRUE	FALSE	FALSE	HEART
60yo+	FEMALE	FALSE	White	enriched			FALSE	TRUE	FALSE	FALSE	HEART
40-59yo	FEMALE	FALSE	White	standard			FALSE	TRUE	TRUE	FALSE	HEART
<40yo	MALE	FALSE	Asian	standard	adv_degree	over_200	TRUE	FALSE	TRUE	TRUE	GENETICS
40-59yo	FEMALE	TRUE	White	enriched	adv_degree	100_to_200	TRUE	FALSE	TRUE	FALSE	GENETICS
60yo+	MALE	FALSE	White	standard	adv_degree	100_to_200	TRUE	FALSE	TRUE	TRUE	MICROBIOME
<40yo	MALE	TRUE	Other	standard	college	100_to_200	FALSE	TRUE	FALSE	FALSE	HEART
60yo+	FEMALE	FALSE	White	enriched	some_college		TRUE	FALSE	TRUE	TRUE	MICROBIOME
40-59yo	FEMALE	FALSE	White	enriched	hs_or_less	<25	FALSE	TRUE	FALSE	FALSE	VITALS
60yo+	FEMALE	FALSE	Asian	standard	college	100_to_200	FALSE	TRUE	FALSE	FALSE	HEART
60yo+	MALE	FALSE	White	standard	adv_degree	over_200	FALSE	TRUE	FALSE	FALSE	GENETICS
40-59yo	FEMALE	FALSE	White	enriched	college	over_200	FALSE	TRUE	FALSE	FALSE	GENETICS
40-59yo	FEMALE	FALSE	White	enriched	some_college	100_to_200	TRUE	FALSE	TRUE	TRUE	EYE
<40yo	FEMALE	FALSE	Asian	standard	adv_degree	over_200	FALSE	TRUE	FALSE	FALSE	STUDY_WATCH
60yo+	MALE	FALSE	White	standard	adv_degree	over_200	FALSE	TRUE	TRUE	TRUE	SLEEP
<40yo	FEMALE	FALSE	White	standard	hs_or_less	over_200	FALSE	TRUE	FALSE	FALSE	MICROBIOME
<40yo	MALE	FALSE	Asian	enriched	college	100_to_200	TRUE	FALSE	FALSE	FALSE	STUDY_WATCH
40-59yo	MALE	FALSE	White	standard	hs_or_less	50_to_100	FALSE	TRUE	FALSE	FALSE	GENETICS
40-59yo	FEMALE	FALSE	White	standard	adv_degree	over_200	FALSE	TRUE	FALSE	FALSE	STUDY_WATCH
40-59yo	MALE	FALSE	White	standard	adv_degree	over_200	FALSE	TRUE	FALSE	FALSE	GENETICS
60yo+	MALE	FALSE	White	enriched			FALSE	FALSE	FALSE	TRUE	STUDY_WATCH
60yo+	FEMALE	FALSE	White	standard	college		FALSE	TRUE	FALSE	FALSE	HEART
40-59yo	FEMALE	FALSE	Black	standard	adv_degree	50_to_100	TRUE	FALSE	TRUE	TRUE	GENETICS
<40yo	FEMALE	FALSE	Asian	enriched	adv_degree	50_to_100	FALSE	TRUE	FALSE	FALSE	STUDY_WATCH
60yo+	MALE	FALSE	White	standard	some_college	50_to_100	TRUE	FALSE	TRUE	FALSE	MICROBIOME
<40yo	FEMALE	FALSE	Black	enriched	college	50_to_100	TRUE	FALSE	TRUE	TRUE	MICROBIOME
40-59yo	FEMALE	FALSE	White	enriched	hs_or_less	<25	TRUE	FALSE	TRUE	TRUE	GENETICS
<40yo	FEMALE	FALSE	Asian	standard	adv_degree		TRUE	FALSE	TRUE	FALSE	MICROBIOME
40-59yo	MALE	FALSE	White	standard			FALSE	TRUE	FALSE	FALSE	HEART
<40yo	FEMALE	FALSE	White	standard	college		FALSE	FALSE	FALSE	TRUE	GENETICS
60yo+	FEMALE	FALSE	White	standard	adv_degree	100_to_200	FALSE	TRUE	FALSE	FALSE	HEART
40-59yo	MALE	FALSE	White	standard	adv_degree	over_200	TRUE	TRUE	FALSE	FALSE	GENETICS
40-59yo	MALE	FALSE	Asian	standard	adv_degree	over_200	FALSE	FALSE	FALSE	FALSE	HEART
<40yo	FEMALE	FALSE	White	standard	adv_degree	100_to_200	TRUE	FALSE	FALSE	TRUE	GENETICS
60yo+	FEMALE	FALSE	White	standard	college	over_200	FALSE	TRUE	FALSE	FALSE	STUDY_WATCH
60yo+	MALE	FALSE	White	standard	adv_degree	over_200	FALSE	TRUE	FALSE	FALSE	EYE
60yo+	FEMALE	FALSE	White	enriched	adv_degree	over_200	FALSE	TRUE	FALSE	FALSE	GENETICS
<40yo	MALE	FALSE	White	standard	college	50_to_100	FALSE	TRUE	FALSE	FALSE	MICROBIOME
60yo+	FEMALE	FALSE	Black	enriched	some_college		FALSE	FALSE	FALSE	TRUE	GENETICS
<40yo	FEMALE	FALSE	White	enriched	some_college	50_to_100	FALSE	TRUE	FALSE	FALSE	MICROBIOME
40-59yo	MALE	FALSE	Black	enriched	some_college	<25	FALSE	FALSE	TRUE	FALSE	COGNITIVE
40-59yo	MALE	FALSE	Black	standard	hs_or_less	<25	TRUE	FALSE	FALSE	FALSE	EYE
<40yo	FEMALE	FALSE	White	standard			FALSE	TRUE	FALSE	FALSE	STUDY_WATCH
60yo+	MALE	FALSE	White	enriched	college	50_to_100	TRUE	TRUE	TRUE	TRUE	GENETICS
60yo+	FEMALE	FALSE	White	standard	college	over_200	FALSE	TRUE	FALSE	FALSE	MICROBIOME
<40yo	MALE	TRUE	Other	standard			FALSE	TRUE	FALSE	FALSE	GENETICS
40-59yo	FEMALE	FALSE	Black	enriched	college	100_to_200	TRUE	TRUE	TRUE	TRUE	EYE
<40yo	FEMALE	FALSE	Black	standard	adv_degree	100_to_200	FALSE	TRUE	FALSE	FALSE	GENETICS
60yo+	FEMALE	FALSE	White	standard			TRUE	FALSE	FALSE	FALSE	SLEEP
60yo+	MALE	FALSE	White	standard	adv_degree	100_to_200	TRUE	TRUE	TRUE	FALSE	PHYSICAL
60yo+	FEMALE	FALSE	White	enriched	college	50_to_100	FALSE	FALSE	TRUE	FALSE	HEART
40-59yo	MALE	FALSE	White	enriched	some_college	100_to_200	FALSE	TRUE	FALSE	TRUE	HEART
60yo+	FEMALE	FALSE	White	enriched	college	over_200	FALSE	TRUE	FALSE	FALSE	STUDY_WATCH
60yo+	FEMALE	FALSE	White	standard	adv_degree	over_200	TRUE	TRUE	TRUE	TRUE	GENETICS
60yo+	FEMALE	FALSE	White	enriched	some_college	<25	FALSE	TRUE	FALSE	FALSE	EYE
60yo+	FEMALE	FALSE	White	standard	hs_or_less	25_to_50	FALSE	TRUE	FALSE	FALSE	GENETICS
<40yo	FEMALE	FALSE	White	standard	adv_degree	100_to_200	FALSE	TRUE	FALSE	FALSE	GENETICS
40-59yo	MALE	FALSE	White	standard	adv_degree	100_to_200	FALSE	TRUE	FALSE	FALSE	HEART
60yo+	FEMALE	FALSE	White	enriched	adv_degree	50_to_100	FALSE	TRUE	FALSE	FALSE	HEART
60yo+	FEMALE	FALSE	White	standard	college	100_to_200	FALSE	TRUE	FALSE	FALSE	MICROBIOME
40-59yo	MALE	TRUE	White	standard	college	over_200	TRUE	TRUE	TRUE	TRUE	GENETICS
60yo+	MALE	FALSE	White	standard	some_college	100_to_200	FALSE	TRUE	FALSE	FALSE	HEART
40-59yo	FEMALE	FALSE	White	enriched	college	100_to_200	TRUE	FALSE	TRUE	TRUE	MICROBIOME
<40yo	FEMALE	TRUE	Other	enriched	some_college	25_to_50	FALSE	TRUE	FALSE	FALSE	GENETICS
40-59yo	FEMALE	FALSE	Asian	enriched	college	over_200	FALSE	TRUE	FALSE	FALSE	GENETICS
40-59yo	MALE	FALSE	White	standard	college	over_200	TRUE	TRUE	TRUE	TRUE	OTHER
<40yo	MALE	TRUE	Other	standard	adv_degree	50_to_100	TRUE	TRUE	TRUE	TRUE	COGNITIVE
<40yo	FEMALE	FALSE	White	enriched	adv_degree	100_to_200	TRUE	TRUE	FALSE	TRUE	HEART
40-59yo	MALE	FALSE	Asian	standard	adv_degree	100_to_200	TRUE	FALSE	TRUE	FALSE	HEART
40-59yo	FEMALE	FALSE	Other	enriched			FALSE	TRUE	FALSE	FALSE	HEART
60yo+	MALE	FALSE	White	enriched	adv_degree	100_to_200	FALSE	TRUE	FALSE	FALSE	GENETICS
<40yo	MALE	TRUE	Other	standard			FALSE	TRUE	FALSE	FALSE	MICROBIOME
60yo+	MALE	FALSE	White	standard	adv_degree	over_200	TRUE	TRUE	TRUE	FALSE	HEART
<40yo	MALE	FALSE	Asian	standard	adv_degree	over_200	TRUE	FALSE	TRUE	TRUE	PHYSICAL
60yo+	MALE	FALSE	White	standard	college	over_200	TRUE	FALSE	TRUE	FALSE	HEART
40-59yo	MALE	FALSE	White	standard			TRUE	TRUE	TRUE	TRUE	HEART
60yo+	MALE	FALSE	White	enriched	college	25_to_50	FALSE	TRUE	FALSE	FALSE	STUDY_WATCH
<40yo	MALE	FALSE	Asian	standard		50_to_100	TRUE	FALSE	TRUE	FALSE	SLEEP
<40yo	FEMALE	FALSE	Asian	standard	adv_degree	over_200	TRUE	TRUE	FALSE	FALSE	HEART
40-59yo	MALE	FALSE	Black	standard			FALSE	FALSE	TRUE	FALSE	EYE
<40yo	MALE	TRUE	Other	standard	some_college	<25	FALSE	TRUE	FALSE	FALSE	HEART
40-59yo	FEMALE	FALSE	White	standard	some_college	over_200	TRUE	FALSE	TRUE	TRUE	MICROBIOME
60yo+	MALE	FALSE	White	standard	college	100_to_200	FALSE	TRUE	FALSE	FALSE	HEART
60yo+	MALE	FALSE	White	standard			FALSE	TRUE	FALSE	FALSE	SLEEP
<40yo	FEMALE	FALSE	Black	enriched			TRUE	FALSE	FALSE	TRUE	PHYSICAL
<40yo	FEMALE	FALSE	White	standard	some_college	25_to_50	FALSE	FALSE	FALSE	FALSE	GENETICS
<40yo	MALE	FALSE	White	standard	college	25_to_50	TRUE	TRUE	TRUE	FALSE	COGNITIVE
40-59yo	MALE	FALSE	White	standard	college		TRUE	TRUE	TRUE	TRUE	STUDY_WATCH
60yo+	MALE	FALSE	White	enriched	some_college	50_to_100	FALSE	TRUE	FALSE	FALSE	OTHER
40-59yo	MALE	FALSE	White	standard	some_college	50_to_100	FALSE	TRUE	FALSE	FALSE	STUDY_WATCH
40-59yo	MALE	FALSE	White	standard	adv_degree	over_200	TRUE	FALSE	TRUE	FALSE	GENETICS
40-59yo	FEMALE	FALSE	White	standard	adv_degree	50_to_100	TRUE	FALSE	FALSE	FALSE	GENETICS
<40yo	MALE	FALSE	White	enriched	adv_degree	100_to_200	TRUE	TRUE	FALSE	TRUE	GENETICS
40-59yo	FEMALE	FALSE	White	standard	adv_degree	100_to_200	FALSE	TRUE	FALSE	FALSE	STUDY_WATCH
40-59yo	FEMALE	FALSE	White	standard	adv_degree	25_to_50	FALSE	TRUE	FALSE	FALSE	MICROBIOME
<40yo	FEMALE	TRUE	White	standard			FALSE	FALSE	FALSE	TRUE	GENETICS
60yo+	FEMALE	FALSE	White	standard	college	100_to_200	FALSE	TRUE	FALSE	FALSE	MICROBIOME
60yo+	MALE	FALSE	White	standard	adv_degree		FALSE	TRUE	FALSE	FALSE	MICROBIOME
<40yo	FEMALE	FALSE	White	standard	college	over_200	FALSE	TRUE	FALSE	FALSE	GENETICS
40-59yo	FEMALE	FALSE	White	enriched	adv_degree	over_200	TRUE	FALSE	TRUE	TRUE	MICROBIOME
<40yo	FEMALE	FALSE	Other	standard	college	50_to_100	FALSE	FALSE	FALSE	TRUE	GENETICS
<40yo	MALE	FALSE	White	standard	some_college	<25	TRUE	FALSE	FALSE	FALSE	GENETICS
60yo+	FEMALE	FALSE	White	standard	college	100_to_200	TRUE	FALSE	FALSE	FALSE	PHYSICAL
<40yo	MALE	FALSE	White	standard	adv_degree	over_200	FALSE	TRUE	FALSE	FALSE	OTHER
<40yo	MALE	TRUE	Other	standard	college	over_200	FALSE	TRUE	FALSE	FALSE	GENETICS
40-59yo	FEMALE	TRUE	Other	standard	some_college	50_to_100	FALSE	TRUE	FALSE	FALSE	MICROBIOME
<40yo	FEMALE	TRUE	White	standard	college	50_to_100	FALSE	FALSE	FALSE	TRUE	STUDY_WATCH
40-59yo	MALE	FALSE	White	enriched	some_college	<25	FALSE	TRUE	FALSE	FALSE	HEART
40-59yo	FEMALE	FALSE	White	enriched	some_college	50_to_100	FALSE	FALSE	FALSE	TRUE	GENETICS
60yo+	MALE	FALSE	White	standard	adv_degree	over_200	FALSE	TRUE	FALSE	FALSE	HEART
<40yo	MALE	TRUE	White	standard	adv_degree	100_to_200	FALSE	TRUE	FALSE	FALSE	MICROBIOME
40-59yo	MALE	FALSE	Black	standard	college	50_to_100	FALSE	FALSE	TRUE	FALSE	COGNITIVE
40-59yo	MALE	TRUE	White	enriched	hs_or_less	25_to_50	FALSE	TRUE	FALSE	FALSE	PHYSICAL
40-59yo	MALE	FALSE	Black	enriched	college	100_to_200	FALSE	FALSE	FALSE	FALSE	EYE
<40yo	MALE	TRUE	Other	enriched	some_college	50_to_100	FALSE	TRUE	FALSE	FALSE	GENETICS
<40yo	FEMALE	TRUE	White	standard	adv_degree	over_200	FALSE	TRUE	FALSE	FALSE	HEART
40-59yo	MALE	FALSE	White	standard	college	50_to_100	FALSE	TRUE	FALSE	FALSE	STUDY_WATCH
40-59yo	MALE	FALSE	Asian	standard	college	100_to_200	TRUE	FALSE	FALSE	FALSE	MICROBIOME
40-59yo	FEMALE	FALSE	White	enriched	adv_degree	100_to_200	TRUE	TRUE	TRUE	TRUE	STUDY_WATCH
<40yo	MALE	FALSE	White	enriched	some_college	50_to_100	FALSE	TRUE	FALSE	FALSE	GENETICS
40-59yo	MALE	FALSE	Asian	standard	adv_degree	100_to_200	TRUE	FALSE	TRUE	FALSE	GENETICS
40-59yo	FEMALE	FALSE	White	enriched	adv_degree	100_to_200	TRUE	FALSE	TRUE	TRUE	GENETICS
<40yo	MALE	TRUE	Other	standard			FALSE	TRUE	FALSE	FALSE	GENETICS
<40yo	FEMALE	TRUE	Black	enriched	college	100_to_200	TRUE	FALSE	FALSE	FALSE	HEART
40-59yo	MALE	FALSE	White	enriched	adv_degree	100_to_200	TRUE	FALSE	TRUE	TRUE	MICROBIOME
60yo+	MALE	FALSE	White	enriched	college	25_to_50	FALSE	TRUE	FALSE	FALSE	OTHER
40-59yo	FEMALE	FALSE	White	enriched	college	over_200	FALSE	FALSE	TRUE	FALSE	SLEEP
40-59yo	MALE	FALSE	Asian	standard	college	100_to_200	FALSE	TRUE	FALSE	FALSE	SLEEP
<40yo	MALE	FALSE	White	standard	adv_degree	over_200	TRUE	TRUE	TRUE	TRUE	SLEEP
<40yo	MALE	FALSE	Other	standard			FALSE	TRUE	FALSE	FALSE	HEART
40-59yo	FEMALE	FALSE	Black	standard			FALSE	TRUE	FALSE	FALSE	STUDY_WATCH
40-59yo	FEMALE	FALSE	Asian	standard	college	over_200	TRUE	TRUE	TRUE	TRUE	MICROBIOME
<40yo	MALE	FALSE	White	standard	college	50_to_100	TRUE	FALSE	FALSE	TRUE	MICROBIOME
40-59yo	FEMALE	TRUE	White	standard	hs_or_less	100_to_200	TRUE	FALSE	FALSE	FALSE	GENETICS
<40yo	FEMALE	FALSE	Black	standard	some_college	25_to_50	TRUE	FALSE	FALSE	FALSE	HEART
<40yo	FEMALE	TRUE	Other	enriched			TRUE	FALSE	FALSE	TRUE	GENETICS
<40yo	MALE	TRUE	Other	enriched	some_college	<25	FALSE	TRUE	FALSE	FALSE	STUDY_WATCH
60yo+	FEMALE	FALSE	White	enriched	college	50_to_100	TRUE	TRUE	TRUE	TRUE	STUDY_WATCH
40-59yo	MALE	FALSE	White	standard	college	over_200	TRUE	FALSE	FALSE	TRUE	GENETICS
40-59yo	FEMALE	FALSE	White	enriched	college	over_200	FALSE	TRUE	FALSE	FALSE	GENETICS
<40yo	MALE	FALSE	Other	standard	college	25_to_50	FALSE	TRUE	FALSE	FALSE	GENETICS
60yo+	FEMALE	FALSE	White	standard	adv_degree		FALSE	TRUE	FALSE	FALSE	EYE
40-59yo	FEMALE	FALSE	White	enriched	hs_or_less	<25	FALSE	FALSE	FALSE	FALSE	GENETICS
60yo+	MALE	FALSE	Asian	standard	adv_degree	over_200	TRUE	FALSE	FALSE	FALSE	GENETICS
<40yo	FEMALE	FALSE	White	standard			TRUE	TRUE	TRUE	TRUE	EYE
60yo+	FEMALE	TRUE	Other	standard	some_college	50_to_100	FALSE	TRUE	FALSE	FALSE	PHYSICAL
<40yo	MALE	TRUE	White	standard	adv_degree	25_to_50	TRUE	FALSE	TRUE	FALSE	MICROBIOME
60yo+	MALE	TRUE	White	standard	adv_degree	over_200	FALSE	TRUE	FALSE	FALSE	MICROBIOME
<40yo	MALE	FALSE	White	standard	college	50_to_100	TRUE	TRUE	TRUE	TRUE	STUDY_WATCH
60yo+	MALE	FALSE	White	standard	college	over_200	FALSE	TRUE	FALSE	FALSE	HEART
40-59yo	FEMALE	FALSE	Asian	standard	adv_degree	100_to_200	FALSE	TRUE	FALSE	FALSE	GENETICS
<40yo	FEMALE	FALSE	White	enriched	college	100_to_200	FALSE	TRUE	FALSE	FALSE	GENETICS
40-59yo	FEMALE	FALSE	White	enriched	adv_degree	100_to_200	FALSE	TRUE	FALSE	FALSE	STUDY_WATCH
<40yo	MALE	TRUE	Other	standard	hs_or_less	25_to_50	TRUE	FALSE	TRUE	TRUE	MICROBIOME
<40yo	FEMALE	FALSE	White	enriched	some_college	25_to_50	TRUE	TRUE	TRUE	TRUE	HEART
60yo+	FEMALE	FALSE	White	enriched	hs_or_less	<25	FALSE	TRUE	FALSE	FALSE	STUDY_WATCH
<40yo	FEMALE	FALSE	White	standard	college		TRUE	FALSE	TRUE	TRUE	STUDY_WATCH
<40yo	MALE	FALSE	White	standard	adv_degree	100_to_200	FALSE	TRUE	FALSE	FALSE	GENETICS
60yo+	FEMALE	FALSE	White	enriched	hs_or_less	<25	FALSE	FALSE	TRUE	FALSE	VITALS
<40yo	MALE	FALSE	Asian	standard			FALSE	TRUE	FALSE	FALSE	GENETICS
40-59yo	MALE	FALSE	Asian	standard	adv_degree	100_to_200	TRUE	FALSE	FALSE	TRUE	GENETICS
<40yo	FEMALE	FALSE	Black	enriched	college	50_to_100	TRUE	FALSE	FALSE	TRUE	HEART
60yo+	FEMALE	FALSE	White	enriched	some_college	50_to_100	TRUE	FALSE	FALSE	FALSE	VITALS
<40yo	MALE	FALSE	Other	standard			FALSE	TRUE	FALSE	FALSE	HEART
60yo+	MALE	FALSE	White	enriched	hs_or_less		FALSE	FALSE	FALSE	TRUE	NONE_OF_THE_ABOVE
40-59yo	FEMALE	FALSE	White	enriched	some_college	100_to_200	TRUE	TRUE	TRUE	TRUE	EYE
40-59yo	FEMALE	FALSE	White	standard			FALSE	TRUE	FALSE	FALSE	MICROBIOME
40-59yo	FEMALE	FALSE	White	enriched	some_college	50_to_100	FALSE	FALSE	FALSE	FALSE	SLEEP
60yo+	FEMALE	FALSE	White	standard	some_college	50_to_100	FALSE	TRUE	TRUE	FALSE	PHYSICAL
40-59yo	FEMALE	TRUE	Other	standard	college	25_to_50	FALSE	TRUE	FALSE	FALSE	HEART
40-59yo	MALE	FALSE	White	standard	adv_degree	over_200	TRUE	TRUE	TRUE	TRUE	STUDY_WATCH
<40yo	MALE	FALSE	Other	standard	some_college	50_to_100	TRUE	FALSE	FALSE	FALSE	STUDY_WATCH
<40yo	MALE	FALSE	Other	standard	college	50_to_100	FALSE	TRUE	FALSE	FALSE	STUDY_WATCH
40-59yo	MALE	FALSE	White	enriched	some_college	over_200	TRUE	FALSE	TRUE	FALSE	GENETICS
60yo+	FEMALE	FALSE	White	standard	adv_degree	50_to_100	TRUE	FALSE	TRUE	FALSE	GENETICS
40-59yo	MALE	TRUE	Other	standard	adv_degree	over_200	FALSE	TRUE	FALSE	FALSE	GENETICS
40-59yo	MALE	FALSE	White	standard			FALSE	TRUE	FALSE	FALSE	STUDY_WATCH
60yo+	MALE	FALSE	White	standard	college	100_to_200	TRUE	FALSE	TRUE	TRUE	EYE
<40yo	MALE	FALSE	Black	standard	adv_degree	100_to_200	TRUE	FALSE	FALSE	TRUE	GENETICS
<40yo	FEMALE	TRUE	White	enriched	some_college	50_to_100	FALSE	TRUE	FALSE	FALSE	HEART
40-59yo	FEMALE	FALSE	Other	standard	adv_degree	100_to_200	FALSE	TRUE	TRUE	TRUE	MICROBIOME
60yo+	FEMALE	FALSE	Black	enriched	some_college	25_to_50	FALSE	TRUE	FALSE	FALSE	SLEEP
40-59yo	MALE	FALSE	Asian	enriched	some_college	100_to_200	TRUE	FALSE	FALSE	FALSE	HEART
60yo+	FEMALE	FALSE	White	standard	adv_degree	100_to_200	TRUE	TRUE	TRUE	TRUE	MICROBIOME
<40yo	MALE	FALSE	Asian	enriched	adv_degree	50_to_100	FALSE	TRUE	FALSE	FALSE	SLEEP
<40yo	FEMALE	FALSE	White	standard	some_college	50_to_100	FALSE	FALSE	FALSE	TRUE	STUDY_WATCH
60yo+	FEMALE	FALSE	White	standard	some_college		FALSE	TRUE	TRUE	TRUE	HEART
<40yo	FEMALE	FALSE	White	enriched	adv_degree		FALSE	TRUE	FALSE	FALSE	MICROBIOME
40-59yo	MALE	FALSE	White	standard	some_college	100_to_200	FALSE	FALSE	FALSE	FALSE	MICROBIOME
40-59yo	FEMALE	FALSE	White	standard	college	100_to_200	TRUE	FALSE	FALSE	FALSE	HEART
60yo+	MALE	FALSE	White	standard	adv_degree	100_to_200	FALSE	TRUE	FALSE	FALSE	HEART
<40yo	FEMALE	TRUE	Other	standard	some_college	50_to_100	TRUE	FALSE	FALSE	FALSE	SLEEP
40-59yo	MALE	FALSE	White	standard			FALSE	TRUE	FALSE	FALSE	MICROBIOME
40-59yo	MALE	FALSE	White	standard	adv_degree	100_to_200	FALSE	TRUE	FALSE	FALSE	MICROBIOME
40-59yo	FEMALE	FALSE	Other	enriched	college		FALSE	FALSE	FALSE	FALSE	COGNITIVE
<40yo	FEMALE	FALSE	White	enriched	college	over_200	FALSE	TRUE	FALSE	FALSE	HEART
60yo+	FEMALE	FALSE	White	standard	hs_or_less	25_to_50	FALSE	FALSE	FALSE	FALSE	MICROBIOME
<40yo	FEMALE	FALSE	Black	standard	college	50_to_100	FALSE	TRUE	FALSE	FALSE	GENETICS
60yo+	FEMALE	FALSE	White	enriched	adv_degree	50_to_100	TRUE	FALSE	TRUE	TRUE	SLEEP
40-59yo	MALE	FALSE	White	enriched	college	100_to_200	TRUE	TRUE	TRUE	TRUE	GENETICS
<40yo	MALE	FALSE	Asian	standard	adv_degree	100_to_200	TRUE	FALSE	TRUE	TRUE	HEART
60yo+	MALE	FALSE	White	standard	college	100_to_200	FALSE	TRUE	FALSE	FALSE	STUDY_WATCH
40-59yo	MALE	FALSE	Asian	standard	college	over_200	TRUE	FALSE	TRUE	FALSE	OTHER
60yo+	FEMALE	FALSE	White	standard	adv_degree	over_200	FALSE	TRUE	FALSE	FALSE	OTHER
<40yo	MALE	FALSE	White	enriched	college	over_200	FALSE	TRUE	FALSE	FALSE	GENETICS
60yo+	FEMALE	FALSE	White	standard	college	50_to_100	FALSE	TRUE	FALSE	FALSE	HEART
60yo+	MALE	TRUE	White	enriched	college	50_to_100	FALSE	FALSE	TRUE	FALSE	STUDY_WATCH
40-59yo	MALE	TRUE	Other	standard	some_college	100_to_200	TRUE	FALSE	TRUE	TRUE	HEART
60yo+	FEMALE	FALSE	White	standard			FALSE	TRUE	FALSE	FALSE	STUDY_WATCH
40-59yo	FEMALE	FALSE	White	enriched	hs_or_less	25_to_50	FALSE	TRUE	FALSE	FALSE	GENETICS
<40yo	FEMALE	FALSE	Asian	standard	college	<25	TRUE	FALSE	TRUE	TRUE	STUDY_WATCH
<40yo	FEMALE	FALSE	White	enriched	some_college	<25	FALSE	TRUE	FALSE	FALSE	GENETICS
60yo+	FEMALE	FALSE	White	enriched	adv_degree		FALSE	TRUE	FALSE	FALSE	GENETICS
60yo+	MALE	FALSE	White	enriched			FALSE	TRUE	FALSE	FALSE	COGNITIVE
<40yo	MALE	TRUE	Other	standard	college	50_to_100	TRUE	TRUE	TRUE	TRUE	HEART
40-59yo	MALE	FALSE	Other	standard	adv_degree	over_200	TRUE	TRUE	FALSE	TRUE	GENETICS
40-59yo	FEMALE	FALSE	White	standard	adv_degree	over_200	TRUE	FALSE	TRUE	TRUE	HEART
<40yo	FEMALE	TRUE	White	enriched	hs_or_less	50_to_100	FALSE	FALSE	FALSE	FALSE	COGNITIVE
60yo+	FEMALE	FALSE	White	standard	college	100_to_200	TRUE	TRUE	TRUE	TRUE	MICROBIOME
40-59yo	MALE	FALSE	Asian	standard	adv_degree	50_to_100	FALSE	TRUE	FALSE	FALSE	SLEEP
40-59yo	FEMALE	FALSE	White	enriched			FALSE	TRUE	FALSE	FALSE	SLEEP
<40yo	MALE	FALSE	Asian	standard	college	100_to_200	TRUE	FALSE	FALSE	FALSE	STUDY_WATCH
40-59yo	FEMALE	FALSE	Black	standard			FALSE	TRUE	FALSE	FALSE	HEART
40-59yo	FEMALE	FALSE	White	standard	college	over_200	FALSE	FALSE	TRUE	FALSE	STUDY_WATCH
<40yo	FEMALE	FALSE	White	standard	college	50_to_100	FALSE	TRUE	FALSE	FALSE	GENETICS
40-59yo	FEMALE	FALSE	White	enriched			FALSE	TRUE	FALSE	FALSE	VITALS
40-59yo	MALE	FALSE	Asian	enriched	some_college	25_to_50	TRUE	FALSE	TRUE	FALSE	GENETICS
60yo+	MALE	FALSE	Black	enriched	college	50_to_100	FALSE	FALSE	TRUE	FALSE	PHYSICAL
60yo+	FEMALE	FALSE	White	enriched	college	50_to_100	TRUE	FALSE	FALSE	FALSE	HEART
60yo+	MALE	FALSE	White	standard	college	100_to_200	FALSE	TRUE	FALSE	FALSE	STUDY_WATCH
40-59yo	MALE	FALSE	White	standard	college	50_to_100	FALSE	TRUE	FALSE	FALSE	MICROBIOME
40-59yo	FEMALE	FALSE	Black	standard	some_college	100_to_200	TRUE	TRUE	FALSE	FALSE	MICROBIOME
<40yo	MALE	FALSE	White	standard	college	100_to_200	TRUE	TRUE	TRUE	TRUE	PHYSICAL
60yo+	FEMALE	FALSE	White	standard	adv_degree	100_to_200	FALSE	TRUE	FALSE	FALSE	COGNITIVE
40-59yo	FEMALE	FALSE	Other	standard	adv_degree	100_to_200	FALSE	TRUE	FALSE	FALSE	HEART
<40yo	FEMALE	TRUE	Other	enriched	college	50_to_100	TRUE	FALSE	TRUE	TRUE	SLEEP
40-59yo	MALE	FALSE	White	standard	adv_degree	over_200	FALSE	TRUE	FALSE	FALSE	MICROBIOME
40-59yo	MALE	FALSE	Other	standard	adv_degree	over_200	TRUE	FALSE	FALSE	FALSE	GENETICS
60yo+	MALE	FALSE	White	standard			TRUE	FALSE	FALSE	TRUE	MICROBIOME
60yo+	FEMALE	FALSE	Black	standard	some_college	50_to_100	FALSE	TRUE	FALSE	FALSE	GENETICS
<40yo	FEMALE	TRUE	White	standard	college	50_to_100	FALSE	TRUE	FALSE	FALSE	GENETICS
<40yo	MALE	FALSE	Asian	standard	adv_degree	100_to_200	FALSE	TRUE	FALSE	FALSE	STUDY_WATCH
40-59yo	FEMALE	FALSE	White	enriched	college	50_to_100	FALSE	TRUE	FALSE	FALSE	GENETICS
40-59yo	MALE	FALSE	Other	standard	some_college	25_to_50	TRUE	TRUE	TRUE	TRUE	GENETICS
60yo+	FEMALE	FALSE	White	enriched	some_college	25_to_50	FALSE	TRUE	FALSE	FALSE	EYE
<40yo	MALE	TRUE	White	standard	adv_degree	100_to_200	FALSE	TRUE	FALSE	FALSE	STUDY_WATCH
<40yo	FEMALE	FALSE	Asian	enriched	adv_degree		TRUE	TRUE	TRUE	TRUE	GENETICS
60yo+	MALE	FALSE	White	enriched	some_college	25_to_50	FALSE	TRUE	FALSE	FALSE	GENETICS
<40yo	MALE	FALSE	White	enriched	college	50_to_100	FALSE	TRUE	FALSE	FALSE	STUDY_WATCH
<40yo	MALE	TRUE	White	standard	adv_degree	25_to_50	FALSE	FALSE	TRUE	TRUE	GENETICS
40-59yo	MALE	FALSE	White	standard	college	100_to_200	TRUE	FALSE	TRUE	TRUE	HEART
40-59yo	MALE	FALSE	White	standard	adv_degree	100_to_200	FALSE	FALSE	FALSE	TRUE	MICROBIOME
60yo+	MALE	FALSE	White	standard	adv_degree	<25	TRUE	TRUE	TRUE	TRUE	GENETICS
60yo+	MALE	FALSE	White	enriched	adv_degree	over_200	FALSE	TRUE	FALSE	FALSE	SLEEP
<40yo	FEMALE	FALSE	White	enriched	adv_degree	over_200	FALSE	TRUE	FALSE	FALSE	HEART
40-59yo	FEMALE	TRUE	Other	standard	adv_degree	100_to_200	FALSE	TRUE	FALSE	FALSE	GENETICS
<40yo	MALE	FALSE	White	standard			TRUE	FALSE	FALSE	FALSE	MICROBIOME
60yo+	MALE	FALSE	White	standard	adv_degree	100_to_200	FALSE	FALSE	TRUE	FALSE	MICROBIOME
<40yo	MALE	FALSE	Asian	enriched	some_college	50_to_100	FALSE	TRUE	FALSE	FALSE	GENETICS
40-59yo	FEMALE	FALSE	White	standard			TRUE	TRUE	FALSE	FALSE	GENETICS
40-59yo	MALE	FALSE	White	standard	some_college	<25	FALSE	TRUE	FALSE	FALSE	STUDY_WATCH
<40yo	FEMALE	TRUE	White	standard	college	over_200	FALSE	FALSE	TRUE	TRUE	MICROBIOME
<40yo	FEMALE	FALSE	White	enriched	college	25_to_50	FALSE	TRUE	FALSE	FALSE	GENETICS
<40yo	MALE	FALSE	White	standard			FALSE	TRUE	FALSE	FALSE	GENETICS
60yo+	FEMALE	FALSE	White	enriched	adv_degree	100_to_200	TRUE	FALSE	FALSE	FALSE	SLEEP
<40yo	MALE	FALSE	Black	enriched	college	100_to_200	FALSE	TRUE	FALSE	FALSE	MICROBIOME
40-59yo	FEMALE	FALSE	White	enriched	some_college	25_to_50	FALSE	TRUE	FALSE	FALSE	GENETICS
<40yo	MALE	FALSE	Asian	enriched	adv_degree	50_to_100	TRUE	FALSE	TRUE	TRUE	GENETICS
<40yo	MALE	FALSE	White	standard	college	over_200	TRUE	FALSE	TRUE	TRUE	STUDY_WATCH
60yo+	FEMALE	FALSE	White	enriched	hs_or_less	25_to_50	FALSE	TRUE	FALSE	FALSE	STUDY_WATCH
<40yo	MALE	FALSE	White	standard	college		FALSE	TRUE	FALSE	FALSE	GENETICS
<40yo	MALE	FALSE	White	standard	college	50_to_100	FALSE	TRUE	FALSE	FALSE	MICROBIOME
40-59yo	FEMALE	FALSE	White	enriched	adv_degree	100_to_200	TRUE	FALSE	FALSE	TRUE	HEART
40-59yo	FEMALE	FALSE	White	enriched	adv_degree	50_to_100	FALSE	TRUE	FALSE	FALSE	GENETICS
60yo+	MALE	FALSE	White	standard	adv_degree	100_to_200	FALSE	TRUE	FALSE	TRUE	HEART
60yo+	FEMALE	FALSE	White	standard			FALSE	FALSE	FALSE	FALSE	EYE
60yo+	FEMALE	FALSE	White	enriched	college	100_to_200	TRUE	TRUE	TRUE	TRUE	COGNITIVE
60yo+	FEMALE	FALSE	Asian	standard	college	50_to_100	FALSE	FALSE	FALSE	FALSE	GENETICS
60yo+	FEMALE	FALSE	White	enriched	adv_degree	50_to_100	TRUE	TRUE	FALSE	FALSE	GENETICS
60yo+	MALE	FALSE	White	standard	college	50_to_100	TRUE	FALSE	TRUE	FALSE	MICROBIOME
60yo+	MALE	FALSE	White	standard	adv_degree	100_to_200	FALSE	TRUE	FALSE	FALSE	STUDY_WATCH
40-59yo	FEMALE	FALSE	White	enriched	hs_or_less	<25	FALSE	TRUE	FALSE	FALSE	COGNITIVE
60yo+	FEMALE	FALSE	White	enriched	adv_degree	50_to_100	FALSE	TRUE	FALSE	FALSE	PHYSICAL
60yo+	MALE	FALSE	White	enriched	some_college		FALSE	TRUE	FALSE	FALSE	STUDY_WATCH
40-59yo	FEMALE	FALSE	White	enriched	some_college	<25	FALSE	TRUE	FALSE	FALSE	GENETICS
<40yo	MALE	FALSE	Asian	standard	adv_degree	over_200	FALSE	TRUE	FALSE	FALSE	MICROBIOME
60yo+	MALE	FALSE	Other	standard	college	<25	TRUE	TRUE	TRUE	TRUE	VITALS
<40yo	FEMALE	TRUE	White	standard	hs_or_less		TRUE	FALSE	TRUE	TRUE	GENETICS
40-59yo	MALE	FALSE	White	standard	adv_degree	over_200	FALSE	FALSE	FALSE	TRUE	GENETICS
40-59yo	MALE	FALSE	Black	standard			TRUE	FALSE	FALSE	FALSE	MICROBIOME
<40yo	FEMALE	TRUE	White	enriched	adv_degree	100_to_200	TRUE	FALSE	FALSE	FALSE	HEART
<40yo	MALE	TRUE	Other	standard	college	over_200	TRUE	TRUE	TRUE	TRUE	HEART
40-59yo	FEMALE	FALSE	Other	standard	some_college		FALSE	TRUE	FALSE	FALSE	MICROBIOME
40-59yo	MALE	TRUE	Other	standard	college	over_200	FALSE	TRUE	FALSE	FALSE	MICROBIOME
40-59yo	FEMALE	FALSE	Black	standard	college	over_200	FALSE	TRUE	FALSE	FALSE	SLEEP
<40yo	FEMALE	FALSE	White	enriched	college	100_to_200	TRUE	FALSE	TRUE	TRUE	GENETICS
40-59yo	FEMALE	FALSE	White	standard	adv_degree	100_to_200	FALSE	TRUE	FALSE	FALSE	STUDY_WATCH
60yo+	FEMALE	TRUE	White	enriched	college	100_to_200	TRUE	TRUE	TRUE	TRUE	MICROBIOME
60yo+	FEMALE	FALSE	White	standard	some_college	50_to_100	TRUE	TRUE	TRUE	TRUE	STUDY_WATCH
60yo+	MALE	FALSE	Black	enriched	college	100_to_200	TRUE	FALSE	FALSE	TRUE	STUDY_WATCH
60yo+	FEMALE	FALSE	White	enriched	college	50_to_100	TRUE	FALSE	FALSE	FALSE	STUDY_WATCH
60yo+	MALE	FALSE	White	standard			FALSE	TRUE	FALSE	FALSE	SLEEP
60yo+	MALE	FALSE	Other	standard	adv_degree	25_to_50	TRUE	FALSE	FALSE	FALSE	SLEEP
60yo+	FEMALE	FALSE	Black	enriched			FALSE	TRUE	FALSE	FALSE	HEART
<40yo	FEMALE	TRUE	White	enriched	college	25_to_50	FALSE	FALSE	FALSE	TRUE	GENETICS
<40yo	MALE	TRUE	Other	enriched	some_college	25_to_50	FALSE	TRUE	FALSE	FALSE	GENETICS
<40yo	FEMALE	FALSE	Asian	standard	college	100_to_200	TRUE	FALSE	FALSE	FALSE	STUDY_WATCH
40-59yo	MALE	FALSE	White	standard	college	50_to_100	FALSE	TRUE	FALSE	FALSE	STUDY_WATCH
40-59yo	FEMALE	FALSE	White	enriched	college	50_to_100	FALSE	TRUE	FALSE	FALSE	STUDY_WATCH
<40yo	FEMALE	FALSE	White	enriched	some_college	100_to_200	TRUE	FALSE	FALSE	TRUE	HEART
<40yo	FEMALE	FALSE	White	enriched	college	<25	TRUE	TRUE	TRUE	TRUE	GENETICS
<40yo	MALE	FALSE	White	standard	some_college	25_to_50	FALSE	TRUE	FALSE	FALSE	MICROBIOME
40-59yo	FEMALE	FALSE	Black	standard	some_college	100_to_200	FALSE	TRUE	FALSE	FALSE	STUDY_WATCH
40-59yo	FEMALE	FALSE	Asian	standard	adv_degree	50_to_100	FALSE	TRUE	FALSE	FALSE	STUDY_WATCH
<40yo	FEMALE	TRUE	White	standard	some_college	50_to_100	FALSE	TRUE	FALSE	FALSE	GENETICS
60yo+	FEMALE	FALSE	Black	enriched	college	25_to_50	FALSE	TRUE	FALSE	FALSE	STUDY_WATCH
60yo+	FEMALE	FALSE	White	standard	adv_degree	50_to_100	TRUE	TRUE	FALSE	FALSE	HEART
60yo+	FEMALE	FALSE	White	standard	some_college	100_to_200	FALSE	TRUE	FALSE	FALSE	SLEEP
60yo+	MALE	FALSE	White	standard			FALSE	TRUE	FALSE	FALSE	STUDY_WATCH
40-59yo	MALE	FALSE	Other	standard	adv_degree	100_to_200	FALSE	TRUE	FALSE	FALSE	GENETICS
40-59yo	MALE	FALSE	Black	standard	adv_degree	100_to_200	FALSE	TRUE	FALSE	FALSE	GENETICS
40-59yo	MALE	FALSE	Black	standard	some_college	<25	FALSE	FALSE	FALSE	FALSE	HEART
40-59yo	MALE	FALSE	Asian	standard	adv_degree	100_to_200	TRUE	FALSE	TRUE	FALSE	GENETICS
60yo+	MALE	FALSE	White	standard	some_college	50_to_100	TRUE	FALSE	TRUE	TRUE	MICROBIOME
<40yo	MALE	FALSE	Other	standard	adv_degree	100_to_200	TRUE	FALSE	FALSE	FALSE	GENETICS
40-59yo	FEMALE	FALSE	White	enriched	adv_degree	over_200	FALSE	TRUE	FALSE	FALSE	GENETICS
<40yo	MALE	FALSE	White	enriched	adv_degree	25_to_50	TRUE	FALSE	TRUE	TRUE	OTHER
60yo+	MALE	FALSE	White	standard			TRUE	FALSE	TRUE	FALSE	GENETICS
60yo+	FEMALE	FALSE	White	standard	college	50_to_100	FALSE	TRUE	FALSE	FALSE	EYE
60yo+	MALE	FALSE	White	standard	adv_degree	100_to_200	FALSE	TRUE	FALSE	FALSE	GENETICS
60yo+	MALE	FALSE	White	standard			TRUE	FALSE	FALSE	TRUE	SLEEP
<40yo	MALE	FALSE	Asian	standard	adv_degree	100_to_200	TRUE	FALSE	TRUE	TRUE	GENETICS
<40yo	FEMALE	FALSE	White	standard	college	100_to_200	FALSE	TRUE	FALSE	FALSE	HEART
60yo+	FEMALE	FALSE	White	standard	adv_degree	over_200	FALSE	TRUE	FALSE	FALSE	GENETICS
40-59yo	MALE	FALSE	White	standard	adv_degree		TRUE	TRUE	TRUE	FALSE	SLEEP
60yo+	MALE	FALSE	White	standard	some_college	25_to_50	FALSE	FALSE	FALSE	FALSE	GENETICS
60yo+	FEMALE	FALSE	White	standard	some_college	50_to_100	FALSE	TRUE	FALSE	FALSE	PHYSICAL
60yo+	MALE	FALSE	Other	standard			FALSE	TRUE	FALSE	FALSE	GENETICS
<40yo	MALE	FALSE	White	standard	adv_degree	over_200	TRUE	FALSE	TRUE	FALSE	STUDY_WATCH
40-59yo	MALE	FALSE	Asian	standard	adv_degree	over_200	TRUE	FALSE	TRUE	TRUE	GENETICS
<40yo	MALE	FALSE	White	standard	adv_degree	25_to_50	FALSE	FALSE	TRUE	FALSE	MICROBIOME
60yo+	FEMALE	FALSE	White	standard	college	50_to_100	TRUE	FALSE	FALSE	FALSE	GENETICS
<40yo	MALE	FALSE	White	enriched	hs_or_less	25_to_50	FALSE	FALSE	FALSE	TRUE	HEART
<40yo	FEMALE	TRUE	Other	standard	college	50_to_100	TRUE	FALSE	FALSE	FALSE	GENETICS
40-59yo	MALE	FALSE	Asian	standard	adv_degree	over_200	TRUE	FALSE	TRUE	FALSE	SLEEP
40-59yo	MALE	FALSE	White	standard	adv_degree	100_to_200	FALSE	TRUE	FALSE	FALSE	GENETICS
<40yo	FEMALE	TRUE	White	enriched	some_college	100_to_200	FALSE	TRUE	FALSE	FALSE	GENETICS
<40yo	MALE	FALSE	White	enriched	college	100_to_200	TRUE	FALSE	TRUE	TRUE	STUDY_WATCH
60yo+	MALE	FALSE	White	standard	some_college	50_to_100	TRUE	FALSE	TRUE	TRUE	SLEEP
60yo+	FEMALE	FALSE	White	enriched	some_college		FALSE	FALSE	FALSE	TRUE	STUDY_WATCH
40-59yo	MALE	TRUE	White	standard	some_college	100_to_200	TRUE	TRUE	TRUE	FALSE	STUDY_WATCH
40-59yo	FEMALE	FALSE	White	enriched	college	100_to_200	FALSE	TRUE	FALSE	FALSE	MICROBIOME
40-59yo	FEMALE	FALSE	White	standard	college	100_to_200	TRUE	FALSE	TRUE	FALSE	EYE
60yo+	MALE	FALSE	White	enriched	college	100_to_200	FALSE	TRUE	FALSE	FALSE	EYE
40-59yo	MALE	FALSE	White	standard	college	50_to_100	FALSE	TRUE	FALSE	FALSE	HEART
60yo+	MALE	FALSE	White	standard	some_college	25_to_50	FALSE	TRUE	FALSE	FALSE	COGNITIVE
40-59yo	MALE	FALSE	White	standard	adv_degree	100_to_200	FALSE	FALSE	FALSE	FALSE	OTHER
40-59yo	FEMALE	FALSE	White	enriched	adv_degree	100_to_200	FALSE	TRUE	FALSE	FALSE	GENETICS
<40yo	MALE	FALSE	Asian	standard	college	100_to_200	TRUE	FALSE	TRUE	TRUE	STUDY_WATCH
60yo+	FEMALE	FALSE	White	standard	some_college	100_to_200	FALSE	TRUE	FALSE	FALSE	GENETICS
<40yo	MALE	FALSE	Other	standard	some_college	25_to_50	TRUE	FALSE	TRUE	TRUE	GENETICS
<40yo	MALE	FALSE	Black	enriched	adv_degree	50_to_100	FALSE	TRUE	FALSE	FALSE	HEART
<40yo	FEMALE	TRUE	White	standard	adv_degree	over_200	FALSE	TRUE	FALSE	FALSE	GENETICS
<40yo	FEMALE	FALSE	Asian	enriched	college	over_200	TRUE	TRUE	TRUE	TRUE	GENETICS
<40yo	FEMALE	TRUE	White	enriched	college	over_200	TRUE	FALSE	TRUE	TRUE	STUDY_WATCH
60yo+	FEMALE	FALSE	White	standard	hs_or_less		FALSE	TRUE	FALSE	FALSE	SLEEP
<40yo	FEMALE	FALSE	Other	standard	some_college	25_to_50	TRUE	TRUE	TRUE	TRUE	HEART
40-59yo	FEMALE	FALSE	Black	enriched	adv_degree		FALSE	TRUE	FALSE	FALSE	PHYSICAL
40-59yo	FEMALE	FALSE	White	standard	college	50_to_100	FALSE	TRUE	FALSE	FALSE	GENETICS
60yo+	FEMALE	FALSE	White	standard	some_college	25_to_50	TRUE	TRUE	TRUE	FALSE	STUDY_WATCH
40-59yo	MALE	FALSE	White	enriched	adv_degree	100_to_200	FALSE	TRUE	TRUE	FALSE	STUDY_WATCH
<40yo	FEMALE	FALSE	White	enriched	college	50_to_100	TRUE	FALSE	TRUE	TRUE	GENETICS
40-59yo	MALE	FALSE	White	standard			FALSE	TRUE	FALSE	FALSE	OTHER
40-59yo	FEMALE	FALSE	Black	standard			TRUE	TRUE	FALSE	TRUE	PHYSICAL
60yo+	MALE	FALSE	White	standard	adv_degree		TRUE	TRUE	TRUE	TRUE	GENETICS
40-59yo	MALE	FALSE	White	standard	college	100_to_200	TRUE	FALSE	FALSE	FALSE	GENETICS
<40yo	MALE	FALSE	Asian	standard			FALSE	FALSE	FALSE	FALSE	STUDY_WATCH
40-59yo	FEMALE	FALSE	Black	standard	some_college	<25	FALSE	TRUE	FALSE	FALSE	VITALS
<40yo	MALE	FALSE	White	standard	some_college	100_to_200	FALSE	TRUE	FALSE	FALSE	HEART
40-59yo	FEMALE	TRUE	Other	standard			FALSE	TRUE	FALSE	FALSE	HEART
60yo+	FEMALE	FALSE	White	enriched	college	100_to_200	FALSE	TRUE	FALSE	FALSE	STUDY_WATCH
<40yo	FEMALE	TRUE	Other	standard	college	50_to_100	TRUE	FALSE	FALSE	FALSE	GENETICS
<40yo	MALE	FALSE	Black	enriched	adv_degree	50_to_100	FALSE	TRUE	FALSE	FALSE	GENETICS
60yo+	FEMALE	FALSE	White	enriched	adv_degree	<25	TRUE	FALSE	FALSE	FALSE	MICROBIOME
<40yo	FEMALE	TRUE	White	enriched	adv_degree	25_to_50	TRUE	FALSE	TRUE	FALSE	STUDY_WATCH
<40yo	FEMALE	TRUE	White	standard	college	50_to_100	FALSE	TRUE	FALSE	FALSE	SLEEP
40-59yo	FEMALE	FALSE	Asian	standard			FALSE	FALSE	TRUE	TRUE	GENETICS
<40yo	FEMALE	FALSE	Black	enriched	some_college	<25	FALSE	FALSE	FALSE	FALSE	STUDY_WATCH
<40yo	FEMALE	FALSE	Asian	standard	college	50_to_100	FALSE	FALSE	FALSE	TRUE	STUDY_WATCH
60yo+	FEMALE	FALSE	White	enriched	adv_degree	100_to_200	TRUE	TRUE	TRUE	TRUE	GENETICS
40-59yo	MALE	FALSE	White	standard	college	50_to_100	TRUE	FALSE	TRUE	TRUE	HEART
60yo+	MALE	FALSE	White	standard	adv_degree	50_to_100	FALSE	TRUE	FALSE	FALSE	MICROBIOME
40-59yo	MALE	FALSE	White	standard	adv_degree	100_to_200	FALSE	TRUE	FALSE	FALSE	SLEEP
60yo+	FEMALE	FALSE	Asian	enriched	adv_degree	100_to_200	TRUE	FALSE	FALSE	TRUE	EYE
40-59yo	MALE	FALSE	White	enriched	some_college	<25	TRUE	TRUE	TRUE	TRUE	PHYSICAL
40-59yo	FEMALE	FALSE	White	standard	some_college		TRUE	FALSE	TRUE	TRUE	VITALS
<40yo	FEMALE	FALSE	Other	standard	college	25_to_50	FALSE	FALSE	TRUE	FALSE	STUDY_WATCH
<40yo	FEMALE	FALSE	Black	enriched	some_college	25_to_50	FALSE	FALSE	FALSE	TRUE	PHYSICAL
<40yo	FEMALE	FALSE	White	enriched			TRUE	TRUE	TRUE	TRUE	COGNITIVE
<40yo	FEMALE	TRUE	White	standard	college	50_to_100	TRUE	FALSE	TRUE	TRUE	GENETICS
<40yo	FEMALE	FALSE	Asian	standard	college	100_to_200	TRUE	TRUE	TRUE	TRUE	GENETICS
40-59yo	FEMALE	FALSE	Asian	standard			TRUE	FALSE	TRUE	TRUE	HEART
<40yo	MALE	FALSE	White	standard	college	over_200	FALSE	TRUE	FALSE	FALSE	GENETICS
40-59yo	FEMALE	FALSE	White	standard	college	over_200	TRUE	TRUE	TRUE	TRUE	GENETICS
<40yo	MALE	FALSE	Asian	standard	adv_degree	100_to_200	FALSE	TRUE	FALSE	FALSE	MICROBIOME
40-59yo	FEMALE	FALSE	White	enriched	college	50_to_100	TRUE	FALSE	TRUE	TRUE	MICROBIOME
<40yo	FEMALE	FALSE	White	enriched	college	100_to_200	FALSE	TRUE	FALSE	FALSE	SLEEP
60yo+	MALE	FALSE	Asian	standard	college	50_to_100	FALSE	TRUE	FALSE	FALSE	SLEEP
60yo+	MALE	FALSE	White	standard	adv_degree	over_200	FALSE	TRUE	FALSE	FALSE	MICROBIOME
40-59yo	MALE	FALSE	White	standard	adv_degree	over_200	FALSE	TRUE	FALSE	FALSE	MICROBIOME
<40yo	FEMALE	FALSE	Black	enriched	adv_degree	50_to_100	TRUE	FALSE	TRUE	FALSE	GENETICS
40-59yo	FEMALE	FALSE	White	enriched	some_college	25_to_50	FALSE	TRUE	FALSE	FALSE	GENETICS
40-59yo	MALE	FALSE	Black	enriched	some_college	<25	FALSE	FALSE	FALSE	FALSE	EYE
60yo+	FEMALE	FALSE	White	standard	adv_degree		FALSE	TRUE	FALSE	FALSE	GENETICS
60yo+	FEMALE	FALSE	White	standard	adv_degree	over_200	TRUE	FALSE	TRUE	TRUE	GENETICS
40-59yo	MALE	FALSE	White	standard	college	25_to_50	TRUE	TRUE	TRUE	TRUE	MICROBIOME
<40yo	FEMALE	FALSE	Black	enriched	college	50_to_100	FALSE	TRUE	FALSE	FALSE	GENETICS
60yo+	FEMALE	FALSE	White	standard	college	100_to_200	FALSE	TRUE	FALSE	FALSE	HEART
<40yo	MALE	FALSE	Other	standard	some_college	100_to_200	TRUE	FALSE	FALSE	FALSE	HEART
40-59yo	FEMALE	FALSE	Black	enriched	adv_degree	50_to_100	TRUE	TRUE	TRUE	TRUE	GENETICS
<40yo	FEMALE	TRUE	White	standard	some_college	25_to_50	FALSE	TRUE	FALSE	FALSE	HEART
40-59yo	FEMALE	FALSE	White	standard	hs_or_less	50_to_100	TRUE	FALSE	FALSE	TRUE	HEART
<40yo	MALE	FALSE	White	enriched	hs_or_less	<25	FALSE	TRUE	FALSE	FALSE	NONE_OF_THE_ABOVE
<40yo	MALE	FALSE	Black	standard	college	100_to_200	FALSE	TRUE	FALSE	FALSE	GENETICS
<40yo	MALE	TRUE	White	enriched	some_college	100_to_200	FALSE	FALSE	FALSE	TRUE	HEART
<40yo	FEMALE	FALSE	White	enriched	hs_or_less	<25	FALSE	TRUE	FALSE	FALSE	GENETICS
40-59yo	FEMALE	FALSE	White	enriched	college	<25	FALSE	TRUE	FALSE	FALSE	HEART
60yo+	MALE	FALSE	Asian	enriched	adv_degree	100_to_200	TRUE	FALSE	FALSE	FALSE	GENETICS
60yo+	MALE	FALSE	White	standard	some_college	50_to_100	TRUE	TRUE	FALSE	FALSE	MICROBIOME
60yo+	FEMALE	FALSE	White	standard	some_college	100_to_200	FALSE	TRUE	FALSE	FALSE	HEART
40-59yo	MALE	FALSE	White	standard	some_college	100_to_200	TRUE	FALSE	FALSE	FALSE	GENETICS
40-59yo	FEMALE	FALSE	White	standard	adv_degree	over_200	TRUE	TRUE	TRUE	TRUE	MICROBIOME
40-59yo	FEMALE	FALSE	Black	standard	college	100_to_200	TRUE	FALSE	TRUE	TRUE	MICROBIOME
40-59yo	MALE	FALSE	White	standard	some_college	100_to_200	FALSE	TRUE	FALSE	FALSE	MICROBIOME
<40yo	MALE	FALSE	White	standard	some_college	100_to_200	FALSE	FALSE	FALSE	TRUE	SLEEP
<40yo	FEMALE	FALSE	Asian	standard			FALSE	FALSE	FALSE	FALSE	SLEEP
60yo+	FEMALE	FALSE	White	enriched	college	25_to_50	FALSE	TRUE	FALSE	FALSE	PHYSICAL
<40yo	MALE	FALSE	White	standard	adv_degree	50_to_100	TRUE	TRUE	TRUE	TRUE	GENETICS
<40yo	FEMALE	TRUE	White	enriched	some_college	50_to_100	FALSE	TRUE	FALSE	FALSE	STUDY_WATCH
40-59yo	FEMALE	FALSE	Other	standard			TRUE	FALSE	TRUE	FALSE	OTHER
40-59yo	MALE	FALSE	White	enriched	hs_or_less	100_to_200	TRUE	TRUE	TRUE	FALSE	SLEEP
<40yo	MALE	FALSE	Other	enriched	some_college	over_200	FALSE	TRUE	FALSE	FALSE	SLEEP
40-59yo	MALE	FALSE	White	standard	college	100_to_200	FALSE	TRUE	FALSE	FALSE	SLEEP
<40yo	FEMALE	FALSE	White	enriched	college	25_to_50	TRUE	FALSE	TRUE	FALSE	HEART
<40yo	MALE	FALSE	Asian	standard	adv_degree	25_to_50	TRUE	FALSE	FALSE	FALSE	STUDY_WATCH
<40yo	MALE	FALSE	Asian	standard	adv_degree	100_to_200	TRUE	FALSE	FALSE	FALSE	STUDY_WATCH
40-59yo	MALE	FALSE	White	standard	adv_degree	over_200	TRUE	TRUE	TRUE	TRUE	MICROBIOME
<40yo	FEMALE	FALSE	Asian	enriched	adv_degree	50_to_100	FALSE	FALSE	FALSE	TRUE	GENETICS
60yo+	FEMALE	FALSE	Black	standard			FALSE	TRUE	FALSE	FALSE	STUDY_WATCH
40-59yo	FEMALE	FALSE	White	enriched			FALSE	TRUE	FALSE	FALSE	GENETICS
40-59yo	FEMALE	TRUE	Other	standard	some_college	50_to_100	TRUE	TRUE	TRUE	TRUE	COGNITIVE
40-59yo	MALE	FALSE	White	standard	adv_degree	over_200	FALSE	TRUE	TRUE	FALSE	STUDY_WATCH
<40yo	MALE	FALSE	White	enriched	college	50_to_100	TRUE	FALSE	FALSE	FALSE	GENETICS
60yo+	FEMALE	FALSE	White	enriched			TRUE	FALSE	TRUE	FALSE	EYE
<40yo	FEMALE	FALSE	Other	standard	adv_degree	100_to_200	TRUE	FALSE	TRUE	FALSE	SLEEP
<40yo	FEMALE	FALSE	White	standard	college	50_to_100	TRUE	FALSE	TRUE	FALSE	MICROBIOME
<40yo	FEMALE	FALSE	Black	standard	college	50_to_100	FALSE	TRUE	FALSE	FALSE	EYE
<40yo	FEMALE	FALSE	Other	enriched	college	over_200	TRUE	FALSE	FALSE	TRUE	STUDY_WATCH
<40yo	FEMALE	FALSE	White	standard	college	over_200	FALSE	TRUE	FALSE	FALSE	GENETICS
40-59yo	FEMALE	FALSE	Other	enriched	hs_or_less	50_to_100	FALSE	TRUE	FALSE	FALSE	GENETICS
40-59yo	FEMALE	FALSE	White	standard	some_college	100_to_200	FALSE	TRUE	FALSE	FALSE	STUDY_WATCH
<40yo	FEMALE	FALSE	White	standard	college	25_to_50	TRUE	FALSE	TRUE	TRUE	PHYSICAL
<40yo	MALE	FALSE	Other	standard			TRUE	FALSE	FALSE	FALSE	GENETICS
<40yo	MALE	FALSE	Asian	enriched			TRUE	FALSE	FALSE	FALSE	SLEEP
<40yo	MALE	FALSE	White	standard	adv_degree	over_200	FALSE	TRUE	FALSE	FALSE	GENETICS
40-59yo	FEMALE	FALSE	White	enriched	adv_degree	100_to_200	FALSE	FALSE	FALSE	FALSE	MICROBIOME
60yo+	FEMALE	FALSE	White	enriched			FALSE	TRUE	FALSE	FALSE	OTHER
<40yo	MALE	FALSE	White	standard	college	<25	FALSE	TRUE	FALSE	FALSE	MICROBIOME
40-59yo	FEMALE	FALSE	Other	standard			FALSE	TRUE	FALSE	FALSE	GENETICS
60yo+	FEMALE	FALSE	White	enriched	some_college	100_to_200	TRUE	FALSE	TRUE	FALSE	STUDY_WATCH
60yo+	MALE	FALSE	White	enriched	adv_degree	50_to_100	TRUE	TRUE	TRUE	FALSE	OTHER
60yo+	FEMALE	FALSE	White	enriched	some_college		TRUE	FALSE	FALSE	FALSE	HEART
<40yo	FEMALE	FALSE	White	enriched	college	over_200	FALSE	TRUE	FALSE	FALSE	GENETICS
40-59yo	FEMALE	FALSE	Black	standard	some_college	100_to_200	TRUE	TRUE	FALSE	TRUE	STUDY_WATCH
<40yo	FEMALE	FALSE	Black	enriched	adv_degree	<25	FALSE	TRUE	FALSE	FALSE	SLEEP
60yo+	FEMALE	FALSE	Black	standard	college	50_to_100	FALSE	TRUE	FALSE	FALSE	EYE
<40yo	FEMALE	FALSE	White	standard	college	over_200	FALSE	TRUE	FALSE	FALSE	HEART
<40yo	MALE	FALSE	White	standard	some_college	over_200	FALSE	TRUE	FALSE	FALSE	MICROBIOME
<40yo	FEMALE	FALSE	White	enriched	some_college	25_to_50	FALSE	TRUE	FALSE	FALSE	COGNITIVE
<40yo	MALE	FALSE	White	enriched			FALSE	TRUE	FALSE	FALSE	STUDY_WATCH
60yo+	MALE	FALSE	Black	enriched	college	50_to_100	FALSE	TRUE	FALSE	FALSE	SLEEP
<40yo	MALE	TRUE	White	enriched	college	100_to_200	TRUE	TRUE	TRUE	TRUE	MICROBIOME
<40yo	MALE	FALSE	White	standard	college	100_to_200	TRUE	FALSE	FALSE	FALSE	STUDY_WATCH
60yo+	FEMALE	FALSE	White	enriched	hs_or_less	over_200	FALSE	TRUE	FALSE	FALSE	SLEEP
40-59yo	MALE	TRUE	White	enriched	some_college	over_200	FALSE	TRUE	FALSE	FALSE	GENETICS
<40yo	FEMALE	TRUE	White	standard	college	25_to_50	TRUE	FALSE	FALSE	FALSE	GENETICS
40-59yo	FEMALE	FALSE	Black	enriched	some_college	100_to_200	FALSE	TRUE	FALSE	FALSE	STUDY_WATCH
40-59yo	FEMALE	FALSE	Black	enriched	some_college	<25	FALSE	TRUE	FALSE	FALSE	SLEEP
60yo+	FEMALE	FALSE	White	enriched	some_college	25_to_50	FALSE	TRUE	FALSE	FALSE	SLEEP
40-59yo	MALE	FALSE	Black	standard			FALSE	TRUE	FALSE	FALSE	GENETICS
40-59yo	FEMALE	FALSE	White	standard	college	100_to_200	FALSE	TRUE	FALSE	FALSE	STUDY_WATCH
<40yo	MALE	FALSE	White	enriched	some_college	over_200	TRUE	FALSE	FALSE	FALSE	GENETICS
40-59yo	FEMALE	FALSE	Other	standard	college	over_200	FALSE	FALSE	TRUE	FALSE	GENETICS
<40yo	FEMALE	FALSE	Black	standard			TRUE	FALSE	FALSE	FALSE	GENETICS
40-59yo	FEMALE	FALSE	White	standard	adv_degree	over_200	FALSE	TRUE	FALSE	FALSE	MICROBIOME
60yo+	MALE	FALSE	White	standard	adv_degree	100_to_200	FALSE	TRUE	FALSE	FALSE	HEART
<40yo	FEMALE	FALSE	White	standard	adv_degree	over_200	TRUE	FALSE	TRUE	TRUE	STUDY_WATCH
40-59yo	MALE	FALSE	White	enriched	college	100_to_200	TRUE	TRUE	TRUE	TRUE	GENETICS
<40yo	MALE	FALSE	Black	standard	adv_degree	50_to_100	FALSE	TRUE	FALSE	FALSE	PHYSICAL
<40yo	FEMALE	TRUE	White	standard	college	100_to_200	TRUE	FALSE	FALSE	TRUE	GENETICS
60yo+	MALE	FALSE	White	standard	some_college	50_to_100	TRUE	FALSE	TRUE	TRUE	SLEEP
40-59yo	FEMALE	FALSE	Other	enriched	college	100_to_200	FALSE	TRUE	FALSE	FALSE	VITALS
60yo+	FEMALE	FALSE	Black	enriched	some_college	100_to_200	FALSE	TRUE	FALSE	FALSE	STUDY_WATCH
40-59yo	MALE	FALSE	Asian	standard	college	over_200	FALSE	TRUE	FALSE	FALSE	STUDY_WATCH
60yo+	FEMALE	FALSE	White	standard	adv_degree	over_200	FALSE	TRUE	FALSE	FALSE	HEART
40-59yo	MALE	FALSE	White	standard	college	100_to_200	FALSE	TRUE	FALSE	FALSE	GENETICS
60yo+	MALE	FALSE	Other	enriched			FALSE	TRUE	FALSE	FALSE	GENETICS
40-59yo	MALE	FALSE	Black	standard			FALSE	FALSE	FALSE	TRUE	STUDY_WATCH
60yo+	MALE	FALSE	White	standard	adv_degree	over_200	FALSE	TRUE	FALSE	FALSE	STUDY_WATCH
<40yo	FEMALE	TRUE	Other	enriched	hs_or_less	100_to_200	TRUE	FALSE	TRUE	TRUE	GENETICS
40-59yo	MALE	FALSE	White	enriched	some_college	100_to_200	FALSE	TRUE	FALSE	FALSE	STUDY_WATCH
<40yo	FEMALE	FALSE	Asian	standard	adv_degree	25_to_50	FALSE	FALSE	TRUE	FALSE	MICROBIOME
40-59yo	FEMALE	FALSE	White	enriched	adv_degree	over_200	FALSE	TRUE	FALSE	FALSE	HEART
40-59yo	FEMALE	FALSE	White	enriched	some_college	50_to_100	FALSE	TRUE	TRUE	FALSE	HEART
<40yo	FEMALE	FALSE	White	enriched	adv_degree	100_to_200	TRUE	FALSE	TRUE	FALSE	HEART
40-59yo	MALE	FALSE	White	standard	adv_degree	100_to_200	FALSE	TRUE	FALSE	FALSE	GENETICS
60yo+	FEMALE	FALSE	White	standard	adv_degree	100_to_200	TRUE	TRUE	TRUE	FALSE	HEART
<40yo	MALE	FALSE	White	enriched	college	25_to_50	FALSE	FALSE	FALSE	FALSE	HEART
40-59yo	MALE	FALSE	White	enriched	hs_or_less	<25	FALSE	TRUE	FALSE	FALSE	HEART
40-59yo	FEMALE	FALSE	White	enriched	adv_degree		FALSE	TRUE	FALSE	FALSE	HEART
<40yo	MALE	FALSE	Other	standard	college	100_to_200	TRUE	FALSE	FALSE	FALSE	GENETICS
60yo+	MALE	FALSE	White	enriched	college	<25	FALSE	TRUE	TRUE	FALSE	EYE
<40yo	FEMALE	TRUE	Other	standard	college	over_200	FALSE	TRUE	FALSE	FALSE	PHYSICAL
60yo+	FEMALE	FALSE	White	enriched	adv_degree		FALSE	FALSE	FALSE	FALSE	GENETICS
60yo+	FEMALE	FALSE	White	standard	adv_degree	50_to_100	FALSE	TRUE	FALSE	FALSE	COGNITIVE
<40yo	FEMALE	FALSE	Black	enriched	college	50_to_100	FALSE	FALSE	FALSE	TRUE	MICROBIOME
40-59yo	MALE	FALSE	White	standard	college	over_200	FALSE	TRUE	FALSE	FALSE	STUDY_WATCH
<40yo	FEMALE	FALSE	White	enriched	some_college	50_to_100	FALSE	TRUE	FALSE	FALSE	MICROBIOME
60yo+	MALE	FALSE	White	standard	adv_degree	100_to_200	TRUE	FALSE	TRUE	FALSE	GENETICS
<40yo	MALE	TRUE	Other	standard	some_college	50_to_100	FALSE	FALSE	FALSE	FALSE	GENETICS
40-59yo	FEMALE	FALSE	Black	enriched			FALSE	TRUE	FALSE	FALSE	STUDY_WATCH
60yo+	MALE	FALSE	White	standard	adv_degree	100_to_200	FALSE	FALSE	FALSE	FALSE	GENETICS
<40yo	FEMALE	FALSE	White	enriched	some_college	50_to_100	FALSE	TRUE	FALSE	FALSE	HEART
60yo+	FEMALE	FALSE	White	standard	college		FALSE	FALSE	TRUE	TRUE	HEART
<40yo	FEMALE	TRUE	Other	enriched	adv_degree	50_to_100	FALSE	TRUE	FALSE	FALSE	HEART
<40yo	MALE	FALSE	White	enriched	college	over_200	TRUE	TRUE	TRUE	TRUE	SLEEP
<40yo	MALE	FALSE	Black	standard	adv_degree		FALSE	FALSE	FALSE	FALSE	MICROBIOME
40-59yo	FEMALE	FALSE	White	standard	adv_degree	100_to_200	FALSE	TRUE	FALSE	FALSE	VITALS
60yo+	FEMALE	FALSE	White	enriched	some_college	50_to_100	FALSE	FALSE	FALSE	FALSE	STUDY_WATCH
60yo+	FEMALE	TRUE	White	standard	college	<25	FALSE	FALSE	FALSE	TRUE	EYE
60yo+	FEMALE	FALSE	White	standard	adv_degree		FALSE	TRUE	FALSE	FALSE	GENETICS
<40yo	MALE	TRUE	White	standard		50_to_100	TRUE	FALSE	FALSE	FALSE	STUDY_WATCH
60yo+	MALE	FALSE	White	standard	college	over_200	TRUE	FALSE	TRUE	TRUE	MICROBIOME
<40yo	FEMALE	TRUE	Other	standard			TRUE	FALSE	FALSE	FALSE	GENETICS
<40yo	MALE	TRUE	White	standard	some_college	<25	FALSE	TRUE	FALSE	FALSE	COGNITIVE
40-59yo	MALE	FALSE	White	standard			FALSE	TRUE	FALSE	FALSE	GENETICS
40-59yo	FEMALE	FALSE	White	enriched	college	100_to_200	FALSE	TRUE	FALSE	FALSE	GENETICS
<40yo	FEMALE	FALSE	White	standard	adv_degree	100_to_200	TRUE	FALSE	TRUE	TRUE	GENETICS
60yo+	FEMALE	FALSE	White	standard	some_college	50_to_100	FALSE	TRUE	FALSE	FALSE	GENETICS
<40yo	MALE	TRUE	White	standard	adv_degree	50_to_100	TRUE	FALSE	FALSE	TRUE	GENETICS
60yo+	MALE	FALSE	White	enriched	some_college	100_to_200	FALSE	FALSE	FALSE	FALSE	HEART
60yo+	FEMALE	FALSE	White	standard	hs_or_less	100_to_200	TRUE	FALSE	TRUE	TRUE	STUDY_WATCH
<40yo	FEMALE	FALSE	Other	enriched	college		TRUE	TRUE	TRUE	TRUE	STUDY_WATCH
40-59yo	MALE	FALSE	White	standard	some_college	over_200	FALSE	TRUE	FALSE	FALSE	HEART
60yo+	FEMALE	FALSE	White	standard	some_college	25_to_50	TRUE	TRUE	TRUE	TRUE	HEART
60yo+	MALE	FALSE	White	standard	adv_degree	50_to_100	TRUE	FALSE	TRUE	FALSE	GENETICS
60yo+	MALE	FALSE	White	standard	adv_degree	50_to_100	FALSE	TRUE	FALSE	FALSE	MICROBIOME
40-59yo	FEMALE	TRUE	Other	standard	hs_or_less	<25	FALSE	FALSE	TRUE	FALSE	VITALS
40-59yo	FEMALE	FALSE	Other	standard	adv_degree	over_200	TRUE	FALSE	FALSE	FALSE	SLEEP
60yo+	FEMALE	FALSE	White	enriched	some_college	50_to_100	FALSE	TRUE	FALSE	FALSE	STUDY_WATCH
40-59yo	MALE	FALSE	White	standard	college	100_to_200	FALSE	FALSE	TRUE	FALSE	GENETICS
60yo+	FEMALE	FALSE	Asian	enriched	college		FALSE	TRUE	FALSE	FALSE	VITALS
<40yo	FEMALE	FALSE	Asian	standard	adv_degree	50_to_100	TRUE	FALSE	TRUE	FALSE	GENETICS
40-59yo	FEMALE	FALSE	White	enriched	adv_degree	over_200	FALSE	TRUE	FALSE	FALSE	GENETICS
<40yo	MALE	FALSE	White	standard			TRUE	FALSE	TRUE	TRUE	SLEEP
40-59yo	FEMALE	FALSE	Black	enriched	adv_degree	100_to_200	FALSE	TRUE	FALSE	FALSE	EYE
40-59yo	MALE	FALSE	Black	enriched	hs_or_less	<25	FALSE	FALSE	TRUE	FALSE	SLEEP
<40yo	MALE	TRUE	Other	standard			FALSE	TRUE	FALSE	FALSE	GENETICS
<40yo	FEMALE	FALSE	White	standard	some_college	100_to_200	FALSE	TRUE	FALSE	FALSE	GENETICS
40-59yo	FEMALE	TRUE	White	standard	hs_or_less	50_to_100	FALSE	TRUE	FALSE	FALSE	HEART
40-59yo	FEMALE	FALSE	White	standard	adv_degree	<25	FALSE	TRUE	FALSE	FALSE	MICROBIOME
60yo+	FEMALE	FALSE	White	standard	adv_degree	100_to_200	FALSE	TRUE	FALSE	FALSE	SLEEP
<40yo	FEMALE	TRUE	Other	enriched	hs_or_less	50_to_100	FALSE	FALSE	FALSE	TRUE	EYE
40-59yo	FEMALE	FALSE	Black	enriched	college	25_to_50	FALSE	TRUE	FALSE	FALSE	GENETICS
40-59yo	FEMALE	FALSE	White	enriched	college	50_to_100	TRUE	FALSE	FALSE	FALSE	GENETICS
60yo+	FEMALE	FALSE	White	standard	college	over_200	FALSE	TRUE	FALSE	FALSE	GENETICS
60yo+	FEMALE	FALSE	White	enriched	adv_degree	50_to_100	TRUE	FALSE	FALSE	FALSE	GENETICS
40-59yo	FEMALE	FALSE	White	enriched	adv_degree	<25	FALSE	TRUE	FALSE	FALSE	MICROBIOME
40-59yo	MALE	FALSE	White	standard			FALSE	TRUE	FALSE	FALSE	PHYSICAL
<40yo	MALE	FALSE	Asian	standard	some_college	100_to_200	TRUE	FALSE	FALSE	FALSE	SLEEP
<40yo	MALE	FALSE	White	standard	adv_degree	over_200	TRUE	FALSE	FALSE	FALSE	STUDY_WATCH
40-59yo	FEMALE	FALSE	Black	standard	hs_or_less		FALSE	FALSE	TRUE	FALSE	STUDY_WATCH
60yo+	FEMALE	FALSE	Black	enriched	some_college	50_to_100	TRUE	TRUE	FALSE	TRUE	HEART
40-59yo	FEMALE	FALSE	White	enriched	adv_degree		FALSE	TRUE	FALSE	FALSE	EYE
<40yo	FEMALE	FALSE	White	standard	some_college	50_to_100	FALSE	FALSE	FALSE	FALSE	GENETICS
<40yo	MALE	FALSE	White	enriched	adv_degree	over_200	TRUE	TRUE	TRUE	TRUE	GENETICS
<40yo	FEMALE	FALSE	White	standard			TRUE	FALSE	TRUE	TRUE	PHYSICAL
<40yo	MALE	FALSE	White	standard	adv_degree	25_to_50	FALSE	TRUE	FALSE	FALSE	VITALS
40-59yo	FEMALE	FALSE	Black	standard	some_college	<25	TRUE	TRUE	TRUE	TRUE	GENETICS
40-59yo	FEMALE	FALSE	White	enriched	some_college	50_to_100	TRUE	TRUE	TRUE	TRUE	STUDY_WATCH
40-59yo	FEMALE	FALSE	White	enriched			FALSE	TRUE	FALSE	FALSE	GENETICS
40-59yo	FEMALE	FALSE	White	enriched	hs_or_less	50_to_100	FALSE	TRUE	FALSE	FALSE	EYE
<40yo	FEMALE	FALSE	White	standard	college	50_to_100	TRUE	TRUE	TRUE	TRUE	GENETICS
60yo+	FEMALE	FALSE	Other	enriched	some_college	50_to_100	TRUE	TRUE	TRUE	TRUE	VITALS
60yo+	MALE	FALSE	White	standard	adv_degree	50_to_100	TRUE	TRUE	TRUE	TRUE	SLEEP
40-59yo	FEMALE	FALSE	White	standard	adv_degree	50_to_100	TRUE	FALSE	FALSE	FALSE	SLEEP
40-59yo	MALE	FALSE	White	standard	some_college	50_to_100	FALSE	TRUE	FALSE	FALSE	SLEEP
40-59yo	MALE	FALSE	Black	standard	hs_or_less	<25	FALSE	TRUE	FALSE	FALSE	VITALS
<40yo	FEMALE	FALSE	Asian	standard	adv_degree	100_to_200	FALSE	FALSE	TRUE	FALSE	GENETICS
<40yo	MALE	FALSE	White	enriched	college	100_to_200	FALSE	TRUE	FALSE	FALSE	MICROBIOME
40-59yo	FEMALE	TRUE	Other	standard	college	25_to_50	FALSE	TRUE	FALSE	FALSE	GENETICS
40-59yo	FEMALE	FALSE	White	standard	college	50_to_100	TRUE	FALSE	FALSE	FALSE	HEART
<40yo	FEMALE	FALSE	Black	enriched	college	<25	TRUE	FALSE	TRUE	TRUE	GENETICS
40-59yo	FEMALE	FALSE	White	standard			FALSE	TRUE	FALSE	FALSE	HEART
60yo+	MALE	FALSE	White	enriched	adv_degree	50_to_100	FALSE	TRUE	FALSE	FALSE	GENETICS
60yo+	MALE	FALSE	White	standard	hs_or_less	25_to_50	FALSE	TRUE	FALSE	FALSE	GENETICS
40-59yo	MALE	FALSE	White	standard	adv_degree	50_to_100	FALSE	TRUE	FALSE	FALSE	EYE
<40yo	MALE	FALSE	Asian	enriched	some_college	<25	FALSE	TRUE	FALSE	FALSE	COGNITIVE
<40yo	FEMALE	FALSE	White	enriched	adv_degree	over_200	FALSE	TRUE	FALSE	FALSE	MICROBIOME
<40yo	FEMALE	FALSE	Asian	standard	adv_degree		FALSE	FALSE	TRUE	FALSE	VITALS
40-59yo	FEMALE	FALSE	White	standard	adv_degree	100_to_200	TRUE	FALSE	TRUE	TRUE	SLEEP
<40yo	FEMALE	FALSE	White	standard	adv_degree	100_to_200	FALSE	TRUE	FALSE	FALSE	HEART
40-59yo	FEMALE	FALSE	White	enriched	adv_degree	over_200	FALSE	TRUE	FALSE	FALSE	STUDY_WATCH
40-59yo	FEMALE	FALSE	White	enriched	college	50_to_100	FALSE	TRUE	FALSE	FALSE	STUDY_WATCH
60yo+	FEMALE	FALSE	White	enriched	some_college	25_to_50	FALSE	TRUE	FALSE	FALSE	VITALS
60yo+	FEMALE	FALSE	White	standard			TRUE	FALSE	FALSE	FALSE	STUDY_WATCH
<40yo	FEMALE	FALSE	Asian	standard			TRUE	FALSE	FALSE	FALSE	SLEEP
<40yo	MALE	FALSE	Other	standard	some_college		FALSE	FALSE	FALSE	FALSE	HEART
60yo+	FEMALE	FALSE	White	standard	college	100_to_200	FALSE	FALSE	FALSE	FALSE	GENETICS
40-59yo	FEMALE	FALSE	Black	standard	college	50_to_100	FALSE	TRUE	FALSE	FALSE	MICROBIOME
60yo+	MALE	FALSE	White	standard	some_college	over_200	TRUE	FALSE	FALSE	FALSE	HEART
<40yo	MALE	FALSE	Black	standard	some_college		TRUE	FALSE	FALSE	FALSE	HEART
40-59yo	MALE	TRUE	White	standard	college	100_to_200	FALSE	TRUE	FALSE	FALSE	GENETICS
40-59yo	FEMALE	FALSE	White	enriched	hs_or_less	<25	FALSE	FALSE	TRUE	FALSE	HEART
40-59yo	FEMALE	TRUE	Other	standard	some_college	100_to_200	TRUE	FALSE	TRUE	FALSE	MICROBIOME
40-59yo	MALE	FALSE	Black	enriched	some_college		FALSE	FALSE	FALSE	TRUE	STUDY_WATCH
60yo+	FEMALE	TRUE	Other	standard	adv_degree	<25	TRUE	FALSE	TRUE	FALSE	HEART
40-59yo	FEMALE	FALSE	White	standard	college	50_to_100	FALSE	TRUE	FALSE	FALSE	MICROBIOME
<40yo	FEMALE	FALSE	White	enriched	college	100_to_200	TRUE	FALSE	TRUE	FALSE	GENETICS
60yo+	MALE	FALSE	White	standard	college	50_to_100	FALSE	TRUE	FALSE	FALSE	SLEEP
<40yo	MALE	FALSE	White	standard	hs_or_less	100_to_200	FALSE	TRUE	FALSE	FALSE	PHYSICAL
<40yo	FEMALE	FALSE	White	standard	adv_degree	50_to_100	FALSE	TRUE	FALSE	FALSE	MICROBIOME
<40yo	MALE	FALSE	Black	standard			TRUE	FALSE	TRUE	FALSE	MICROBIOME
40-59yo	FEMALE	FALSE	White	enriched	college	50_to_100	FALSE	TRUE	FALSE	FALSE	HEART
<40yo	FEMALE	FALSE	Black	enriched	some_college	25_to_50	TRUE	FALSE	FALSE	TRUE	GENETICS
60yo+	MALE	FALSE	White	standard	adv_degree	100_to_200	TRUE	TRUE	TRUE	FALSE	HEART
<40yo	FEMALE	TRUE	White	enriched	adv_degree	50_to_100	TRUE	FALSE	FALSE	FALSE	GENETICS
40-59yo	MALE	TRUE	White	enriched	some_college	100_to_200	FALSE	TRUE	FALSE	FALSE	GENETICS
<40yo	FEMALE	FALSE	White	standard	college	25_to_50	TRUE	FALSE	FALSE	TRUE	STUDY_WATCH
<40yo	MALE	FALSE	White	standard	college	50_to_100	TRUE	FALSE	FALSE	FALSE	STUDY_WATCH
40-59yo	MALE	FALSE	White	standard	college	100_to_200	FALSE	TRUE	FALSE	FALSE	GENETICS
60yo+	FEMALE	FALSE	White	standard	adv_degree	100_to_200	TRUE	FALSE	FALSE	FALSE	HEART
<40yo	MALE	FALSE	White	standard	college	25_to_50	TRUE	FALSE	TRUE	FALSE	GENETICS
<40yo	MALE	FALSE	Asian	standard	adv_degree	100_to_200	TRUE	FALSE	FALSE	FALSE	MICROBIOME
<40yo	MALE	FALSE	Asian	standard	adv_degree	over_200	TRUE	TRUE	TRUE	TRUE	STUDY_WATCH
40-59yo	MALE	FALSE	White	standard	some_college	50_to_100	FALSE	TRUE	FALSE	FALSE	STUDY_WATCH
60yo+	FEMALE	FALSE	White	standard	adv_degree	over_200	TRUE	TRUE	TRUE	TRUE	MICROBIOME
40-59yo	FEMALE	FALSE	White	standard	adv_degree	over_200	FALSE	TRUE	FALSE	FALSE	MICROBIOME
<40yo	MALE	FALSE	Black	enriched	hs_or_less	<25	TRUE	FALSE	FALSE	FALSE	SLEEP
40-59yo	FEMALE	FALSE	Black	standard	college	over_200	TRUE	TRUE	FALSE	TRUE	GENETICS
<40yo	MALE	FALSE	White	standard	college	100_to_200	TRUE	FALSE	FALSE	FALSE	GENETICS
<40yo	FEMALE	FALSE	White	enriched	college	50_to_100	FALSE	TRUE	FALSE	FALSE	MICROBIOME
<40yo	MALE	FALSE	White	standard	adv_degree	100_to_200	TRUE	FALSE	TRUE	FALSE	MICROBIOME
60yo+	FEMALE	FALSE	White	enriched	college		FALSE	TRUE	FALSE	FALSE	GENETICS
60yo+	MALE	FALSE	White	enriched	some_college		FALSE	TRUE	FALSE	FALSE	GENETICS
60yo+	MALE	FALSE	White	standard	college	100_to_200	FALSE	TRUE	TRUE	FALSE	STUDY_WATCH
40-59yo	FEMALE	FALSE	Black	enriched	adv_degree	<25	TRUE	TRUE	TRUE	TRUE	PHYSICAL
40-59yo	FEMALE	FALSE	Other	standard	college	over_200	TRUE	TRUE	TRUE	TRUE	GENETICS
40-59yo	MALE	FALSE	Other	standard	college	100_to_200	TRUE	FALSE	FALSE	FALSE	STUDY_WATCH
<40yo	FEMALE	FALSE	Black	enriched	some_college	25_to_50	FALSE	TRUE	FALSE	FALSE	NONE_OF_THE_ABOVE
60yo+	FEMALE	TRUE	White	enriched	college		TRUE	FALSE	TRUE	FALSE	GENETICS
40-59yo	MALE	FALSE	White	standard	college	100_to_200	FALSE	TRUE	FALSE	FALSE	STUDY_WATCH
40-59yo	FEMALE	FALSE	White	standard	adv_degree	over_200	TRUE	FALSE	TRUE	FALSE	GENETICS
40-59yo	FEMALE	FALSE	White	enriched	college	over_200	TRUE	TRUE	TRUE	FALSE	GENETICS
60yo+	FEMALE	FALSE	White	enriched	college	50_to_100	FALSE	TRUE	TRUE	FALSE	GENETICS
<40yo	FEMALE	TRUE	Other	standard	some_college	25_to_50	FALSE	TRUE	FALSE	FALSE	EYE
40-59yo	MALE	FALSE	White	standard	adv_degree	100_to_200	FALSE	TRUE	FALSE	FALSE	HEART
60yo+	MALE	FALSE	White	standard	adv_degree	100_to_200	FALSE	TRUE	FALSE	FALSE	GENETICS
60yo+	MALE	FALSE	White	enriched	some_college	over_200	FALSE	TRUE	FALSE	FALSE	HEART
60yo+	FEMALE	FALSE	White	enriched	college	50_to_100	TRUE	TRUE	TRUE	TRUE	OTHER
60yo+	MALE	FALSE	Asian	standard	adv_degree	over_200	FALSE	FALSE	TRUE	TRUE	COGNITIVE
60yo+	MALE	FALSE	White	standard	college	over_200	FALSE	TRUE	FALSE	FALSE	GENETICS
<40yo	MALE	FALSE	White	enriched	college	50_to_100	TRUE	FALSE	FALSE	FALSE	GENETICS
40-59yo	FEMALE	FALSE	White	enriched	adv_degree	over_200	FALSE	TRUE	FALSE	FALSE	MICROBIOME
60yo+	FEMALE	FALSE	White	standard	college		FALSE	TRUE	FALSE	FALSE	GENETICS
40-59yo	FEMALE	FALSE	White	standard	some_college	50_to_100	FALSE	TRUE	FALSE	FALSE	OTHER
<40yo	FEMALE	FALSE	Other	enriched	hs_or_less	<25	FALSE	FALSE	FALSE	FALSE	SLEEP
60yo+	FEMALE	FALSE	White	enriched	adv_degree	25_to_50	FALSE	TRUE	FALSE	FALSE	COGNITIVE
<40yo	MALE	FALSE	White	standard			FALSE	TRUE	FALSE	FALSE	STUDY_WATCH
<40yo	FEMALE	FALSE	Other	standard	some_college	25_to_50	TRUE	TRUE	TRUE	TRUE	HEART
40-59yo	FEMALE	FALSE	Asian	standard	adv_degree	over_200	FALSE	TRUE	FALSE	FALSE	MICROBIOME
60yo+	FEMALE	FALSE	White	standard	college	100_to_200	FALSE	TRUE	FALSE	FALSE	HEART
60yo+	MALE	FALSE	White	standard	adv_degree	50_to_100	TRUE	FALSE	FALSE	FALSE	SLEEP
40-59yo	FEMALE	FALSE	White	enriched	adv_degree	50_to_100	FALSE	TRUE	FALSE	FALSE	COGNITIVE
40-59yo	MALE	FALSE	White	enriched	adv_degree	50_to_100	TRUE	TRUE	TRUE	FALSE	COGNITIVE
40-59yo	FEMALE	FALSE	Other	enriched	adv_degree	100_to_200	FALSE	TRUE	FALSE	FALSE	STUDY_WATCH
60yo+	FEMALE	FALSE	White	standard	college	100_to_200	TRUE	TRUE	TRUE	TRUE	STUDY_WATCH
<40yo	MALE	FALSE	White	standard	college	50_to_100	FALSE	TRUE	FALSE	FALSE	GENETICS
40-59yo	MALE	FALSE	White	enriched	some_college	25_to_50	FALSE	TRUE	FALSE	FALSE	STUDY_WATCH
40-59yo	FEMALE	FALSE	Asian	standard	adv_degree	over_200	FALSE	TRUE	FALSE	FALSE	OTHER
40-59yo	MALE	FALSE	Black	enriched	college	over_200	FALSE	TRUE	FALSE	FALSE	STUDY_WATCH
<40yo	FEMALE	TRUE	Other	standard			FALSE	TRUE	FALSE	FALSE	MICROBIOME
40-59yo	FEMALE	FALSE	White	enriched	some_college	<25	FALSE	TRUE	FALSE	FALSE	GENETICS
<40yo	MALE	FALSE	White	enriched	college	50_to_100	TRUE	TRUE	TRUE	TRUE	GENETICS
60yo+	FEMALE	FALSE	White	enriched	adv_degree	25_to_50	TRUE	FALSE	TRUE	FALSE	STUDY_WATCH
<40yo	FEMALE	FALSE	White	standard	college	100_to_200	FALSE	TRUE	FALSE	FALSE	PHYSICAL
<40yo	FEMALE	FALSE	Asian	standard	some_college	50_to_100	FALSE	TRUE	FALSE	FALSE	GENETICS
60yo+	MALE	TRUE	White	standard	some_college	50_to_100	FALSE	FALSE	FALSE	FALSE	GENETICS
<40yo	MALE	FALSE	Other	standard	college	over_200	FALSE	TRUE	FALSE	FALSE	HEART
40-59yo	FEMALE	FALSE	Black	enriched			FALSE	FALSE	TRUE	FALSE	VITALS
60yo+	FEMALE	FALSE	White	standard	some_college	50_to_100	FALSE	TRUE	FALSE	FALSE	STUDY_WATCH
60yo+	MALE	FALSE	White	standard	adv_degree	100_to_200	FALSE	TRUE	FALSE	FALSE	MICROBIOME
40-59yo	MALE	FALSE	White	standard	college	over_200	FALSE	FALSE	FALSE	FALSE	SLEEP
40-59yo	MALE	TRUE	Other	standard	college	100_to_200	FALSE	TRUE	FALSE	FALSE	PHYSICAL
40-59yo	FEMALE	FALSE	White	standard	some_college	50_to_100	FALSE	TRUE	FALSE	FALSE	GENETICS
40-59yo	FEMALE	TRUE	White	enriched			FALSE	TRUE	FALSE	FALSE	HEART
40-59yo	FEMALE	FALSE	Black	standard	college	50_to_100	TRUE	TRUE	FALSE	FALSE	MICROBIOME
40-59yo	MALE	FALSE	White	standard	adv_degree	100_to_200	TRUE	TRUE	TRUE	TRUE	GENETICS
40-59yo	FEMALE	FALSE	White	enriched	hs_or_less	<25	FALSE	TRUE	FALSE	FALSE	GENETICS
<40yo	FEMALE	FALSE	Black	enriched	college	100_to_200	FALSE	TRUE	FALSE	FALSE	SLEEP
60yo+	MALE	FALSE	White	standard			FALSE	TRUE	FALSE	FALSE	GENETICS
40-59yo	MALE	FALSE	Other	standard			FALSE	TRUE	FALSE	FALSE	HEART
60yo+	MALE	FALSE	White	enriched	some_college	100_to_200	FALSE	TRUE	FALSE	FALSE	SLEEP
60yo+	FEMALE	FALSE	White	standard	college	100_to_200	FALSE	TRUE	FALSE	FALSE	MICROBIOME
<40yo	FEMALE	TRUE	White	enriched			FALSE	FALSE	FALSE	FALSE	MICROBIOME
<40yo	FEMALE	FALSE	White	enriched	adv_degree	50_to_100	FALSE	TRUE	FALSE	FALSE	GENETICS
40-59yo	FEMALE	FALSE	White	enriched	some_college	25_to_50	FALSE	TRUE	FALSE	FALSE	GENETICS
40-59yo	MALE	FALSE	Black	enriched	some_college	50_to_100	FALSE	FALSE	TRUE	FALSE	GENETICS
40-59yo	MALE	FALSE	Asian	standard	some_college		FALSE	TRUE	TRUE	TRUE	STUDY_WATCH
<40yo	MALE	FALSE	White	standard			TRUE	FALSE	FALSE	TRUE	GENETICS
<40yo	MALE	TRUE	Other	standard			FALSE	FALSE	FALSE	TRUE	HEART
60yo+	MALE	FALSE	Black	standard	college	25_to_50	FALSE	TRUE	FALSE	FALSE	MICROBIOME
<40yo	FEMALE	TRUE	Other	standard	college	over_200	FALSE	TRUE	FALSE	FALSE	GENETICS
<40yo	MALE	FALSE	Black	enriched	hs_or_less	50_to_100	TRUE	TRUE	TRUE	TRUE	GENETICS
40-59yo	FEMALE	FALSE	White	standard	adv_degree	50_to_100	FALSE	TRUE	FALSE	FALSE	SLEEP
60yo+	MALE	FALSE	White	standard	adv_degree	50_to_100	TRUE	FALSE	TRUE	TRUE	PHYSICAL
40-59yo	FEMALE	FALSE	Asian	standard	adv_degree	<25	TRUE	TRUE	FALSE	FALSE	HEART
60yo+	FEMALE	FALSE	White	standard	college	25_to_50	FALSE	TRUE	FALSE	FALSE	GENETICS
60yo+	FEMALE	FALSE	Black	standard	some_college	50_to_100	FALSE	TRUE	FALSE	FALSE	GENETICS
<40yo	MALE	FALSE	White	standard	college	100_to_200	TRUE	FALSE	TRUE	TRUE	GENETICS
<40yo	FEMALE	FALSE	Asian	standard	adv_degree	25_to_50	TRUE	TRUE	TRUE	TRUE	PHYSICAL
60yo+	FEMALE	FALSE	White	standard	adv_degree	over_200	FALSE	FALSE	FALSE	FALSE	SLEEP
<40yo	FEMALE	TRUE	Other	standard	college	25_to_50	TRUE	FALSE	FALSE	FALSE	MICROBIOME
<40yo	MALE	TRUE	Black	standard	some_college	25_to_50	TRUE	FALSE	FALSE	TRUE	GENETICS
<40yo	MALE	TRUE	White	standard	some_college	25_to_50	TRUE	FALSE	FALSE	TRUE	GENETICS
40-59yo	FEMALE	FALSE	White	enriched	college	100_to_200	TRUE	TRUE	TRUE	FALSE	EYE
40-59yo	MALE	FALSE	White	standard	adv_degree	100_to_200	TRUE	FALSE	TRUE	TRUE	GENETICS
40-59yo	FEMALE	FALSE	White	standard	some_college	25_to_50	FALSE	TRUE	FALSE	FALSE	HEART
<40yo	MALE	FALSE	Asian	standard	college	over_200	TRUE	TRUE	TRUE	TRUE	STUDY_WATCH
40-59yo	MALE	FALSE	White	standard	college	25_to_50	TRUE	TRUE	TRUE	TRUE	GENETICS
<40yo	MALE	FALSE	White	standard	adv_degree	100_to_200	FALSE	TRUE	FALSE	FALSE	STUDY_WATCH
<40yo	FEMALE	FALSE	Asian	standard	adv_degree	50_to_100	TRUE	FALSE	FALSE	FALSE	GENETICS
60yo+	FEMALE	FALSE	Black	enriched	college	25_to_50	FALSE	TRUE	FALSE	FALSE	SLEEP
60yo+	FEMALE	FALSE	White	enriched	college	100_to_200	FALSE	FALSE	TRUE	TRUE	HEART
<40yo	MALE	FALSE	Black	enriched	adv_degree		FALSE	FALSE	TRUE	TRUE	HEART
<40yo	MALE	FALSE	White	standard	college	100_to_200	TRUE	FALSE	TRUE	TRUE	GENETICS
40-59yo	FEMALE	FALSE	White	enriched	some_college	<25	FALSE	TRUE	FALSE	FALSE	GENETICS
60yo+	MALE	FALSE	White	standard			TRUE	TRUE	TRUE	TRUE	EYE
40-59yo	FEMALE	FALSE	White	standard	adv_degree	100_to_200	FALSE	TRUE	FALSE	FALSE	SLEEP
40-59yo	FEMALE	FALSE	White	enriched	college	over_200	FALSE	TRUE	FALSE	FALSE	GENETICS
60yo+	FEMALE	FALSE	White	enriched	college	100_to_200	TRUE	FALSE	FALSE	FALSE	SLEEP
40-59yo	MALE	FALSE	White	standard	college	100_to_200	FALSE	TRUE	FALSE	FALSE	STUDY_WATCH
40-59yo	MALE	TRUE	White	standard	adv_degree	50_to_100	TRUE	FALSE	TRUE	TRUE	GENETICS
60yo+	FEMALE	FALSE	Asian	enriched	adv_degree	over_200	FALSE	TRUE	FALSE	FALSE	STUDY_WATCH
40-59yo	FEMALE	FALSE	White	standard	college	100_to_200	TRUE	FALSE	TRUE	TRUE	HEART
<40yo	MALE	FALSE	Asian	enriched	college		FALSE	TRUE	FALSE	FALSE	GENETICS
40-59yo	FEMALE	FALSE	White	standard	some_college	25_to_50	FALSE	TRUE	FALSE	FALSE	EYE
60yo+	FEMALE	FALSE	White	standard	adv_degree	25_to_50	TRUE	FALSE	TRUE	TRUE	SLEEP
60yo+	FEMALE	FALSE	White	standard	college	50_to_100	TRUE	FALSE	TRUE	FALSE	HEART
<40yo	MALE	FALSE	Black	standard	adv_degree	50_to_100	TRUE	FALSE	TRUE	TRUE	MICROBIOME
<40yo	FEMALE	FALSE	Black	enriched	some_college	100_to_200	TRUE	FALSE	TRUE	TRUE	SLEEP
<40yo	FEMALE	FALSE	White	enriched	adv_degree	100_to_200	TRUE	FALSE	TRUE	TRUE	GENETICS
40-59yo	MALE	FALSE	White	standard	college	100_to_200	FALSE	TRUE	FALSE	FALSE	STUDY_WATCH
60yo+	MALE	FALSE	Black	standard	some_college	<25	FALSE	TRUE	FALSE	FALSE	OTHER
60yo+	FEMALE	FALSE	White	standard	hs_or_less	50_to_100	FALSE	FALSE	TRUE	FALSE	GENETICS
40-59yo	MALE	FALSE	Asian	standard	adv_degree	100_to_200	FALSE	FALSE	FALSE	FALSE	MICROBIOME
40-59yo	MALE	FALSE	White	standard	college	100_to_200	FALSE	FALSE	TRUE	FALSE	STUDY_WATCH
60yo+	FEMALE	FALSE	White	standard	college	25_to_50	TRUE	FALSE	FALSE	FALSE	GENETICS
<40yo	FEMALE	FALSE	Asian	standard	college	100_to_200	FALSE	TRUE	FALSE	FALSE	PHYSICAL
40-59yo	FEMALE	FALSE	White	enriched	adv_degree	over_200	TRUE	FALSE	TRUE	FALSE	MICROBIOME
<40yo	MALE	TRUE	White	standard	some_college	50_to_100	FALSE	TRUE	FALSE	FALSE	GENETICS
40-59yo	MALE	FALSE	White	standard	adv_degree	over_200	TRUE	TRUE	TRUE	FALSE	SLEEP
<40yo	FEMALE	FALSE	White	enriched	some_college	25_to_50	TRUE	FALSE	TRUE	FALSE	SLEEP
<40yo	FEMALE	FALSE	White	enriched	some_college	50_to_100	FALSE	TRUE	FALSE	FALSE	STUDY_WATCH
60yo+	MALE	FALSE	White	standard	adv_degree	100_to_200	TRUE	TRUE	TRUE	FALSE	HEART
40-59yo	FEMALE	FALSE	Black	standard	adv_degree	50_to_100	FALSE	FALSE	FALSE	FALSE	SLEEP
<40yo	MALE	FALSE	White	enriched	college	over_200	FALSE	TRUE	FALSE	FALSE	GENETICS
40-59yo	MALE	TRUE	Other	standard	adv_degree	over_200	TRUE	FALSE	FALSE	FALSE	MICROBIOME
40-59yo	MALE	FALSE	White	standard	college	over_200	TRUE	FALSE	TRUE	FALSE	SLEEP
<40yo	MALE	TRUE	Other	standard	some_college	25_to_50	TRUE	FALSE	TRUE	TRUE	COGNITIVE
40-59yo	FEMALE	TRUE	White	standard	adv_degree	over_200	FALSE	TRUE	FALSE	FALSE	GENETICS
60yo+	FEMALE	FALSE	White	enriched	adv_degree	100_to_200	FALSE	TRUE	FALSE	FALSE	GENETICS
40-59yo	MALE	FALSE	White	standard	some_college		FALSE	TRUE	FALSE	FALSE	HEART
60yo+	MALE	FALSE	White	enriched	some_college	50_to_100	FALSE	FALSE	FALSE	FALSE	SLEEP
<40yo	MALE	FALSE	Asian	standard			TRUE	FALSE	TRUE	FALSE	STUDY_WATCH
40-59yo	MALE	FALSE	Black	enriched	hs_or_less	25_to_50	FALSE	TRUE	FALSE	FALSE	HEART
40-59yo	MALE	FALSE	White	standard	college	over_200	TRUE	TRUE	TRUE	TRUE	COGNITIVE
40-59yo	MALE	FALSE	White	standard			FALSE	TRUE	FALSE	FALSE	MICROBIOME
<40yo	MALE	FALSE	Black	standard	hs_or_less	<25	TRUE	TRUE	TRUE	TRUE	MICROBIOME
<40yo	MALE	FALSE	Other	enriched	adv_degree	over_200	TRUE	FALSE	FALSE	TRUE	SLEEP
<40yo	FEMALE	FALSE	Black	standard	some_college		TRUE	FALSE	TRUE	FALSE	GENETICS
40-59yo	MALE	FALSE	Black	standard	adv_degree	100_to_200	FALSE	TRUE	FALSE	FALSE	HEART
60yo+	MALE	FALSE	White	enriched			FALSE	FALSE	FALSE	TRUE	HEART
<40yo	MALE	FALSE	White	enriched	some_college	25_to_50	FALSE	TRUE	FALSE	FALSE	GENETICS
40-59yo	MALE	FALSE	Black	standard	adv_degree	50_to_100	FALSE	FALSE	TRUE	FALSE	GENETICS
40-59yo	FEMALE	FALSE	Black	enriched	some_college	<25	FALSE	TRUE	FALSE	FALSE	GENETICS
40-59yo	FEMALE	TRUE	Other	standard	hs_or_less	25_to_50	FALSE	TRUE	FALSE	FALSE	HEART
<40yo	FEMALE	FALSE	White	standard	college	25_to_50	TRUE	FALSE	TRUE	TRUE	GENETICS
40-59yo	MALE	FALSE	Asian	standard	adv_degree	50_to_100	TRUE	TRUE	TRUE	TRUE	STUDY_WATCH
40-59yo	FEMALE	FALSE	White	enriched	college	50_to_100	TRUE	FALSE	TRUE	TRUE	HEART
<40yo	MALE	FALSE	Black	standard	college	over_200	TRUE	FALSE	FALSE	TRUE	MICROBIOME
60yo+	MALE	FALSE	White	enriched	college	100_to_200	FALSE	TRUE	FALSE	FALSE	GENETICS
60yo+	MALE	FALSE	Black	enriched	some_college	<25	FALSE	TRUE	FALSE	FALSE	SLEEP
40-59yo	FEMALE	TRUE	Other	standard	college	25_to_50	TRUE	FALSE	TRUE	TRUE	HEART
<40yo	MALE	FALSE	White	enriched	college	50_to_100	FALSE	TRUE	FALSE	FALSE	GENETICS
<40yo	FEMALE	TRUE	Other	standard	adv_degree	over_200	FALSE	TRUE	FALSE	FALSE	STUDY_WATCH
40-59yo	MALE	FALSE	White	standard			FALSE	TRUE	FALSE	FALSE	STUDY_WATCH
60yo+	FEMALE	FALSE	White	standard	adv_degree	over_200	TRUE	FALSE	FALSE	FALSE	GENETICS
40-59yo	FEMALE	FALSE	White	standard	college	100_to_200	TRUE	FALSE	TRUE	FALSE	GENETICS
40-59yo	FEMALE	FALSE	White	enriched	some_college	50_to_100	FALSE	TRUE	FALSE	FALSE	STUDY_WATCH
60yo+	MALE	FALSE	Black	standard	some_college	<25	FALSE	FALSE	FALSE	FALSE	HEART
60yo+	FEMALE	FALSE	White	standard	some_college	100_to_200	FALSE	TRUE	FALSE	FALSE	PHYSICAL
<40yo	FEMALE	FALSE	White	enriched	adv_degree	100_to_200	FALSE	TRUE	FALSE	FALSE	STUDY_WATCH
40-59yo	FEMALE	FALSE	White	standard	some_college	50_to_100	FALSE	TRUE	FALSE	FALSE	GENETICS
60yo+	MALE	FALSE	White	standard	adv_degree	over_200	FALSE	TRUE	FALSE	FALSE	PHYSICAL
<40yo	MALE	FALSE	White	standard	college	25_to_50	TRUE	FALSE	FALSE	TRUE	GENETICS
<40yo	MALE	FALSE	White	standard	college	over_200	TRUE	TRUE	TRUE	TRUE	GENETICS
60yo+	MALE	FALSE	White	enriched	hs_or_less	<25	FALSE	TRUE	FALSE	FALSE	SLEEP
60yo+	MALE	FALSE	White	standard	college		TRUE	FALSE	TRUE	FALSE	EYE
60yo+	FEMALE	TRUE	White	standard	some_college	25_to_50	TRUE	FALSE	TRUE	TRUE	GENETICS
<40yo	MALE	FALSE	White	enriched			FALSE	TRUE	FALSE	FALSE	HEART
<40yo	FEMALE	FALSE	White	enriched	adv_degree	over_200	FALSE	TRUE	FALSE	FALSE	GENETICS
40-59yo	FEMALE	TRUE	Other	standard	adv_degree	100_to_200	TRUE	TRUE	TRUE	TRUE	HEART
40-59yo	FEMALE	FALSE	Black	standard	college		FALSE	TRUE	FALSE	FALSE	VITALS
<40yo	MALE	TRUE	White	standard	adv_degree		FALSE	TRUE	FALSE	FALSE	MICROBIOME
<40yo	MALE	TRUE	Other	enriched	hs_or_less	50_to_100	FALSE	FALSE	FALSE	FALSE	GENETICS
40-59yo	MALE	FALSE	White	standard	adv_degree	100_to_200	TRUE	FALSE	TRUE	FALSE	GENETICS
40-59yo	FEMALE	FALSE	White	enriched	adv_degree	100_to_200	TRUE	TRUE	TRUE	TRUE	HEART
<40yo	FEMALE	FALSE	Black	enriched	adv_degree	<25	FALSE	TRUE	FALSE	FALSE	MICROBIOME
<40yo	MALE	FALSE	Asian	standard	college	50_to_100	TRUE	FALSE	TRUE	FALSE	GENETICS
<40yo	FEMALE	TRUE	White	standard	college	50_to_100	TRUE	FALSE	FALSE	FALSE	MICROBIOME
<40yo	MALE	TRUE	White	standard	hs_or_less	100_to_200	FALSE	TRUE	FALSE	FALSE	HEART
40-59yo	MALE	TRUE	White	standard	adv_degree	over_200	TRUE	FALSE	TRUE	FALSE	STUDY_WATCH
60yo+	FEMALE	FALSE	White	standard	adv_degree	100_to_200	FALSE	TRUE	FALSE	FALSE	HEART
60yo+	FEMALE	FALSE	White	enriched	adv_degree	100_to_200	FALSE	FALSE	FALSE	FALSE	MICROBIOME
60yo+	MALE	FALSE	White	standard	adv_degree	100_to_200	TRUE	FALSE	FALSE	TRUE	PHYSICAL
<40yo	FEMALE	FALSE	White	standard	college	100_to_200	FALSE	TRUE	FALSE	FALSE	OTHER
60yo+	FEMALE	FALSE	White	standard	some_college		TRUE	TRUE	TRUE	TRUE	STUDY_WATCH
<40yo	MALE	FALSE	White	standard	college	100_to_200	TRUE	TRUE	FALSE	TRUE	HEART
<40yo	MALE	FALSE	White	standard	college	50_to_100	FALSE	TRUE	FALSE	FALSE	STUDY_WATCH
60yo+	MALE	FALSE	Asian	standard	adv_degree	100_to_200	FALSE	TRUE	FALSE	FALSE	HEART
<40yo	MALE	FALSE	Black	standard			FALSE	TRUE	FALSE	FALSE	GENETICS
40-59yo	MALE	FALSE	Black	enriched	hs_or_less	50_to_100	FALSE	TRUE	FALSE	FALSE	SLEEP
40-59yo	FEMALE	FALSE	White	enriched	hs_or_less	<25	FALSE	TRUE	FALSE	FALSE	MICROBIOME
<40yo	FEMALE	FALSE	Asian	standard	adv_degree	50_to_100	TRUE	FALSE	TRUE	TRUE	STUDY_WATCH
40-59yo	MALE	FALSE	White	enriched	adv_degree	100_to_200	TRUE	TRUE	TRUE	TRUE	GENETICS
<40yo	FEMALE	FALSE	White	standard	college	100_to_200	TRUE	FALSE	FALSE	FALSE	HEART
40-59yo	MALE	FALSE	White	standard	college	over_200	FALSE	TRUE	FALSE	FALSE	HEART
<40yo	FEMALE	FALSE	White	enriched	college	100_to_200	TRUE	FALSE	FALSE	FALSE	GENETICS
<40yo	FEMALE	TRUE	Other	enriched	adv_degree	100_to_200	TRUE	FALSE	FALSE	FALSE	GENETICS
<40yo	FEMALE	FALSE	Black	enriched	adv_degree	50_to_100	TRUE	FALSE	FALSE	TRUE	MICROBIOME
40-59yo	FEMALE	TRUE	Other	standard	some_college	25_to_50	FALSE	FALSE	FALSE	TRUE	GENETICS
60yo+	FEMALE	FALSE	White	enriched			TRUE	TRUE	TRUE	TRUE	SLEEP
<40yo	MALE	FALSE	White	standard	adv_degree	100_to_200	TRUE	FALSE	FALSE	TRUE	SLEEP
<40yo	FEMALE	FALSE	White	standard	college	over_200	FALSE	TRUE	FALSE	FALSE	MICROBIOME
<40yo	FEMALE	TRUE	Other	enriched	some_college	100_to_200	FALSE	TRUE	FALSE	FALSE	PHYSICAL
40-59yo	FEMALE	FALSE	Asian	enriched	adv_degree	25_to_50	FALSE	FALSE	TRUE	FALSE	STUDY_WATCH
<40yo	MALE	FALSE	White	enriched			TRUE	TRUE	TRUE	FALSE	HEART
<40yo	MALE	FALSE	Black	standard	some_college	25_to_50	FALSE	TRUE	TRUE	FALSE	SLEEP
<40yo	MALE	FALSE	Black	enriched	college	25_to_50	TRUE	FALSE	FALSE	FALSE	STUDY_WATCH
60yo+	FEMALE	TRUE	White	standard			FALSE	TRUE	FALSE	FALSE	GENETICS
40-59yo	FEMALE	FALSE	White	standard	college	50_to_100	TRUE	FALSE	FALSE	TRUE	HEART
<40yo	MALE	FALSE	White	standard	college	100_to_200	TRUE	FALSE	TRUE	TRUE	HEART
40-59yo	MALE	FALSE	White	standard	adv_degree	over_200	FALSE	FALSE	FALSE	FALSE	SLEEP
40-59yo	MALE	FALSE	White	enriched			FALSE	FALSE	TRUE	FALSE	OTHER
60yo+	MALE	FALSE	White	standard			TRUE	TRUE	TRUE	FALSE	GENETICS
40-59yo	FEMALE	FALSE	Other	standard	college	100_to_200	TRUE	FALSE	TRUE	FALSE	HEART
<40yo	FEMALE	FALSE	White	enriched	adv_degree	50_to_100	FALSE	FALSE	FALSE	FALSE	GENETICS
60yo+	FEMALE	FALSE	White	standard	college	25_to_50	FALSE	TRUE	FALSE	FALSE	SLEEP
60yo+	MALE	FALSE	White	standard	adv_degree	100_to_200	FALSE	TRUE	FALSE	FALSE	SLEEP
40-59yo	FEMALE	FALSE	White	standard	college	over_200	TRUE	TRUE	TRUE	TRUE	HEART
40-59yo	MALE	FALSE	Black	standard	college	over_200	TRUE	FALSE	FALSE	FALSE	MICROBIOME
40-59yo	MALE	FALSE	White	standard	college	over_200	TRUE	TRUE	TRUE	FALSE	GENETICS
<40yo	FEMALE	TRUE	Asian	standard	college	over_200	FALSE	TRUE	FALSE	FALSE	MICROBIOME
60yo+	FEMALE	FALSE	White	enriched	college	100_to_200	FALSE	TRUE	FALSE	FALSE	STUDY_WATCH
40-59yo	FEMALE	FALSE	Black	standard	college	50_to_100	TRUE	FALSE	FALSE	FALSE	PHYSICAL
60yo+	FEMALE	FALSE	White	enriched	college	50_to_100	TRUE	FALSE	TRUE	FALSE	GENETICS
40-59yo	FEMALE	FALSE	White	enriched	college	50_to_100	FALSE	TRUE	FALSE	FALSE	SLEEP
40-59yo	MALE	TRUE	White	standard	some_college	25_to_50	FALSE	FALSE	FALSE	TRUE	HEART
<40yo	FEMALE	TRUE	White	standard	adv_degree	100_to_200	TRUE	FALSE	TRUE	TRUE	GENETICS
<40yo	MALE	FALSE	Black	enriched	college	25_to_50	TRUE	FALSE	TRUE	FALSE	VITALS
<40yo	FEMALE	FALSE	White	standard	some_college	50_to_100	FALSE	TRUE	FALSE	FALSE	GENETICS
<40yo	MALE	FALSE	White	standard	college		TRUE	TRUE	TRUE	FALSE	STUDY_WATCH
60yo+	FEMALE	FALSE	White	standard	college	50_to_100	TRUE	FALSE	TRUE	TRUE	HEART
<40yo	FEMALE	FALSE	White	standard	adv_degree	50_to_100	TRUE	FALSE	TRUE	FALSE	STUDY_WATCH
60yo+	MALE	FALSE	White	standard	adv_degree	50_to_100	FALSE	TRUE	FALSE	FALSE	MICROBIOME
40-59yo	FEMALE	FALSE	Black	standard	some_college	50_to_100	FALSE	TRUE	FALSE	TRUE	HEART
40-59yo	FEMALE	FALSE	White	enriched	adv_degree	over_200	TRUE	FALSE	FALSE	FALSE	MICROBIOME
60yo+	FEMALE	FALSE	White	enriched			FALSE	TRUE	FALSE	FALSE	STUDY_WATCH
60yo+	MALE	FALSE	White	standard	college	over_200	FALSE	TRUE	FALSE	FALSE	STUDY_WATCH
<40yo	FEMALE	FALSE	Black	standard			TRUE	FALSE	TRUE	TRUE	GENETICS
40-59yo	FEMALE	FALSE	White	standard	college	100_to_200	TRUE	TRUE	TRUE	TRUE	SLEEP
60yo+	FEMALE	FALSE	White	enriched	college	25_to_50	TRUE	FALSE	TRUE	FALSE	GENETICS
40-59yo	FEMALE	FALSE	White	standard	some_college		FALSE	TRUE	FALSE	FALSE	HEART
40-59yo	FEMALE	TRUE	Other	standard	some_college	100_to_200	FALSE	TRUE	FALSE	FALSE	VITALS
40-59yo	MALE	FALSE	White	standard	adv_degree	over_200	TRUE	TRUE	TRUE	TRUE	STUDY_WATCH
<40yo	FEMALE	FALSE	White	enriched	some_college	25_to_50	FALSE	TRUE	FALSE	FALSE	MICROBIOME
40-59yo	FEMALE	FALSE	White	enriched	adv_degree	50_to_100	TRUE	FALSE	FALSE	FALSE	EYE
<40yo	FEMALE	FALSE	White	enriched			TRUE	FALSE	FALSE	FALSE	VITALS
60yo+	FEMALE	FALSE	White	standard	adv_degree	50_to_100	FALSE	TRUE	FALSE	FALSE	STUDY_WATCH
<40yo	MALE	FALSE	Black	standard			FALSE	FALSE	FALSE	TRUE	STUDY_WATCH
60yo+	FEMALE	FALSE	White	enriched	adv_degree	over_200	FALSE	FALSE	TRUE	FALSE	GENETICS
60yo+	MALE	FALSE	White	standard	college	over_200	TRUE	FALSE	TRUE	FALSE	MICROBIOME
60yo+	MALE	FALSE	White	standard	adv_degree	50_to_100	FALSE	TRUE	FALSE	FALSE	STUDY_WATCH
40-59yo	MALE	FALSE	Asian	standard	adv_degree	100_to_200	TRUE	FALSE	TRUE	TRUE	HEART
40-59yo	MALE	FALSE	Black	standard	some_college	25_to_50	FALSE	FALSE	FALSE	FALSE	SLEEP
<40yo	MALE	FALSE	Other	standard	adv_degree	100_to_200	FALSE	TRUE	FALSE	FALSE	GENETICS
60yo+	FEMALE	FALSE	White	enriched	some_college	25_to_50	FALSE	TRUE	FALSE	FALSE	HEART
<40yo	FEMALE	FALSE	Asian	standard	college	50_to_100	TRUE	TRUE	TRUE	TRUE	GENETICS
60yo+	FEMALE	FALSE	White	standard	college	100_to_200	FALSE	TRUE	FALSE	FALSE	VITALS
<40yo	MALE	FALSE	White	standard	college	25_to_50	TRUE	FALSE	FALSE	FALSE	HEART
<40yo	MALE	FALSE	White	standard	college	100_to_200	FALSE	TRUE	FALSE	FALSE	GENETICS
<40yo	MALE	FALSE	Black	standard	college	100_to_200	TRUE	FALSE	TRUE	TRUE	STUDY_WATCH
<40yo	FEMALE	FALSE	Black	enriched	adv_degree	50_to_100	TRUE	FALSE	TRUE	TRUE	SLEEP
40-59yo	FEMALE	FALSE	White	standard	some_college	100_to_200	TRUE	FALSE	TRUE	FALSE	GENETICS
40-59yo	FEMALE	FALSE	Asian	enriched	adv_degree	over_200	TRUE	FALSE	TRUE	TRUE	EYE
<40yo	MALE	FALSE	Black	standard	adv_degree	100_to_200	FALSE	FALSE	FALSE	FALSE	STUDY_WATCH
<40yo	FEMALE	TRUE	Other	enriched	college	50_to_100	FALSE	FALSE	FALSE	FALSE	GENETICS
<40yo	MALE	FALSE	Asian	standard	college	100_to_200	TRUE	TRUE	TRUE	TRUE	HEART
60yo+	FEMALE	TRUE	White	standard	adv_degree	over_200	FALSE	TRUE	FALSE	FALSE	HEART
60yo+	FEMALE	FALSE	White	standard	adv_degree		TRUE	FALSE	TRUE	FALSE	MICROBIOME
60yo+	FEMALE	FALSE	White	standard	college	<25	FALSE	TRUE	FALSE	FALSE	HEART
40-59yo	FEMALE	FALSE	White	enriched	some_college	<25	FALSE	TRUE	FALSE	FALSE	HEART
60yo+	MALE	FALSE	White	standard	adv_degree	100_to_200	TRUE	FALSE	TRUE	TRUE	HEART
60yo+	MALE	FALSE	White	standard	college		TRUE	FALSE	FALSE	FALSE	STUDY_WATCH
<40yo	FEMALE	FALSE	White	standard	adv_degree	25_to_50	TRUE	TRUE	TRUE	TRUE	GENETICS
